# Supplementary material for: Cryo-EM structure of the botulinum neurotoxin A/SV2B complex and its implications for translocation
Source: Nat Commun. 2025 Feb 11;16:1224. doi: 10.1038/s41467-025-56304-z (PMC11814414; doi:10.1038/s41467-025-56304-z)
Supplement: Supplementary file 4 — Source Data [file 41467_2025_56304_MOESM4_ESM.xlsx]

## Sheet: Fig 6d
	Binding curve SV2B vs BoNT/A1									Binding curve SV2B vs HcA1
	Replicate 1	Replicate 2	Replicate 3	Replicate 4	Replicate 5					Replicate 1	Replicate 2	Replicate 3	Replicate 4	Replicate 5	Replicate 6
1.5259e-11	0.604725	-0.00143692	-0.613075	-1.38509	-0.576687				4.882e-10	-0.35204	-0.638087	-1.09782	-0.613151	-0.231166	1.30043
3.0518e-11	-0.397673	-0.173846	0.532983	0.0894466	-0.893627				9.765e-10	0.219446	0.376085	0.302427	-0.300141	-0.440939	-0.880723
6.1035e-11	-1.44977	-0.0418397	-0.57321	0.0132507	-0.829682				1.9531e-09	-0.360574	-0.524845	-0.136956	-1.07007	-2.11485	0.144197
1.2207e-10	-0.837961	0.442419	-0.957384	0.68768	0.893056				3.9062e-09	-1.39702	-1.4061	0.708896	0.756516	-1.14182	-1.61355
2.44141e-10	-0.147187	0.792555	-0.164445	0.0880277	1.54958				7.8125e-09	0.862291	0.71218	0.181471	2.11713	2.62953	1.97584
4.88281e-10	0.423935	1.35029	-0.42989	-0.32688	0.53633				1.5625e-08	2.66175	2.5495	2.276	2.70603	3.00432	1.44267
9.76563e-10	0.260357	0.379019	0.246824	0.343162	-0.209241				3.125e-08	2.81853	2.6366	2.44503	2.46286	2.10651	3.86702
1.95313e-09	0.924524	-0.997308	0.414349	-0.225742	0.201508				6.25e-08	4.45795	4.44944	4.50328	5.21383	4.99305	6.14988
3.90625e-09	1.59879	-0.814832	0.541332	1.2476	0.874716				1.25e-07	6.01841	7.10336	8.23605	5.25696	4.7944	7.47872
7.8125e-09	2.66293	0.35288	2.92702	0.47367	1.26476				2.5e-07	6.50778	6.79519	8.678	8.61651	6.85577	10.7782
1.5625e-08	4.52684	0.810901	4.22922	2.76316	2.63238				5e-07	11.9324	12.7911	9.954	11.1039	10.2242	9.126
3.125e-08	3.09843	2.16927	6.42196	2.7603	2.31372				6.5e-07	12.2522	12.8582	9.8551	18.3993	16.1684	13.062
6.25e-08	4.04845	2.34294	9.63375	2.90928	5.93395				7.5e-07	11.3461	12.7353	12.167
1.25e-07	3.15256	4.2001	13.1031	5.47093	8.81124				8e-07	12.8824	14.0789	12.9661
2.5e-07	8.03056	5.62773	21.5941	8.46429	10.2123				9e-07	12.7331	16.7291	12.786
One site -- Specific binding									One site -- Specific binding
Best-fit values									Best-fit values
Bmax	14.73								Bmax	15.94
Kd	1.101e-07								Kd	1.781e-07
95% CI (profile likelihood)									95% CI (profile likelihood)
Bmax	10.25 to 26.59								Bmax	14.46 to 17.84
Kd	4.552e-008 to 3.300e-007								Kd	1.283e-007 to 2.514e-007
Goodness of Fit									Goodness of Fit
Degrees of Freedom	73								Degrees of Freedom	79
R squared	0.693								R squared	0.9265
Sum of Squares	320.4								Sum of Squares	170
Sy.x	2.095								Sy.x	1.467
Number of points									Number of points
# of X values	75								# of X values	81
# Y values analyzed	75								# Y values analyzed	81

## Sheet: Supplementary Figs 1A and E
										Lane 7 is used for Supplementary Fig 1A
										Lane 4 is used for Supplementary Fig 1E

## Sheet: Supplementary Fig 1B
SEC profile of BoNT/A1
ml	arb. units
0.000381	0.003337
0.001171	0.003375
0.00196	0.00452
0.00275	0.005636
0.00354	0.006615
0.00433	0.005472
0.00512	0.006254
0.005909	0.007285
0.006699	0.007234
0.007489	0.008777
0.008279	0.008847
0.009068	0.008918
0.009858	0.008425
0.010648	0.006409
0.011438	0.005278
0.012227	0.006025
0.013017	0.006561
0.013807	0.007264
0.014597	0.008205
0.015386	0.008927
0.016176	0.007708
0.016966	0.007405
0.017756	0.006306
0.018545	0.005237
0.019335	0.00174
0.020125	3e-05
0.020915	4.8e-05
0.021704	-6.4e-05
0.022494	-0.00174
0.023284	-0.002
0.024074	-9.3e-05
0.024863	-0.00039
0.025653	-0.00164
0.026443	-0.00216
0.027233	-0.00299
0.028022	-0.00356
0.028812	-0.00243
0.029602	-0.00186
0.030392	-0.00128
0.031182	-0.00012
0.031971	0.000691
0.032761	4.7e-05
0.033551	0.000835
0.034341	0.003031
0.03513	0.003396
0.03592	0.003478
0.03671	0.004489
0.0375	0.004969
0.038289	0.005306
0.039079	0.006574
0.039869	0.005799
0.040659	0.005364
0.041448	0.004693
0.042238	0.004811
0.043028	0.005625
0.043818	0.007074
0.044607	0.009224
0.045397	0.009748
0.046187	0.010888
0.046977	0.010946
0.047766	0.011395
0.048556	0.011966
0.049346	0.010016
0.050136	0.011025
0.050925	0.010813
0.051715	0.011221
0.052505	0.011053
0.053295	0.011304
0.054085	0.009549
0.054874	0.007687
0.055664	0.004954
0.056454	0.003819
0.057244	0.002024
0.058033	0.000795
0.058823	0.000176
0.059613	-0.00223
0.060403	-0.00388
0.061192	-0.00363
0.061982	-0.00311
0.062772	-0.00242
0.063562	-0.00394
0.064351	-0.00503
0.065141	-0.00468
0.065931	-0.00039
0.066721	-0.00036
0.06751	-0.00013
0.0683	0.000471
0.06909	0.000158
0.06988	-0.00064
0.070669	-0.00186
0.071459	-0.0021
0.072249	8.4e-05
0.073039	0.000599
0.073828	0.001891
0.074618	0.003338
0.075408	0.003171
0.076198	0.005665
0.076988	0.006238
0.077777	0.006735
0.078567	0.008789
0.079357	0.010738
0.080146	0.010857
0.080936	0.012078
0.081726	0.01231
0.082516	0.011689
0.083306	0.012728
0.084095	0.013041
0.084885	0.015993
0.085675	0.018164
0.086465	0.0182
0.087254	0.017403
0.088044	0.020181
0.088834	0.021591
0.089624	0.022886
0.090413	0.021713
0.091203	0.019218
0.091993	0.017749
0.092783	0.01476
0.093572	0.013911
0.094362	0.014012
0.095152	0.013417
0.095942	0.012945
0.096731	0.008964
0.097521	0.006616
0.098311	0.00502
0.099101	0.003218
0.09989	0.003366
0.10068	0.002825
0.10147	0.000753
0.10226	-0.00024
0.103049	-0.00176
0.103839	-0.00456
0.104629	-0.0051
0.105419	-0.00452
0.106209	-0.00627
0.106998	-0.00694
0.107788	-0.00618
0.108578	-0.00736
0.109368	-0.00799
0.110157	-0.01086
0.110947	-0.01112
0.111737	-0.01203
0.112527	-0.01389
0.113316	-0.01839
0.114106	-0.02058
0.114896	-0.02288
0.115686	-0.02335
0.116475	-0.02392
0.117265	-0.02416
0.118055	-0.0237
0.118845	-0.02581
0.119634	-0.02591
0.120424	-0.02604
0.121214	-0.02527
0.122004	-0.02471
0.122793	-0.02478
0.123583	-0.02376
0.124373	-0.02441
0.125163	-0.02661
0.125952	-0.02695
0.126742	-0.02769
0.127532	-0.02677
0.128322	-0.02869
0.129111	-0.0295
0.129901	-0.03127
0.130691	-0.03177
0.131481	-0.03348
0.132271	-0.03583
0.13306	-0.0373
0.13385	-0.03761
0.13464	-0.0361
0.13543	-0.0336
0.136219	-0.03274
0.137009	-0.03144
0.137799	-0.03073
0.138589	-0.02933
0.139378	-0.02865
0.140168	-0.02708
0.140958	-0.02538
0.141748	-0.02396
0.142537	-0.02552
0.143327	-0.02615
0.144117	-0.02424
0.144907	-0.02403
0.145696	-0.02279
0.146486	-0.02123
0.147276	-0.01928
0.148066	-0.01771
0.148855	-0.01734
0.149645	-0.01707
0.150435	-0.01655
0.151225	-0.01667
0.152014	-0.01509
0.152804	-0.01473
0.153594	-0.01306
0.154384	-0.01201
0.155173	-0.01133
0.155963	-0.00826
0.156753	-0.005
0.157543	-0.00337
0.158333	-0.0029
0.159122	-0.00156
0.159912	-0.00136
0.160702	-0.00352
0.161492	-0.00507
0.162281	-0.00609
0.163071	-0.00511
0.163861	-0.00295
0.164651	-0.00083
0.16544	-0.00158
0.16623	-0.00133
0.16702	-0.00047
0.16781	0.002412
0.168599	0.003772
0.169389	0.005312
0.170179	0.005939
0.170969	0.006344
0.171758	0.006
0.172548	0.003997
0.173338	0.004505
0.174128	0.005351
0.174917	0.005534
0.175707	0.005607
0.176497	0.00584
0.177287	0.005872
0.178076	0.006541
0.178866	0.006891
0.179656	0.007908
0.180446	0.007868
0.181235	0.006962
0.182025	0.007646
0.182815	0.009476
0.183605	0.009182
0.184395	0.007975
0.185184	0.009411
0.185974	0.009616
0.186764	0.011162
0.187554	0.011944
0.188343	0.010737
0.189133	0.009069
0.189923	0.009026
0.190713	0.008504
0.191502	0.007215
0.192292	0.006777
0.193082	0.005095
0.193872	0.004499
0.194661	0.003296
0.195451	0.002891
0.196241	0.002771
0.197031	0.002428
0.19782	0.00221
0.19861	0.001463
0.1994	0.003057
0.20019	0.004825
0.200979	0.006568
0.201769	0.007269
0.202559	0.009037
0.203349	0.009309
0.204138	0.009529
0.204928	0.009273
0.205718	0.008468
0.206508	0.007904
0.207298	0.006256
0.208087	0.005189
0.208877	0.005045
0.209667	0.004518
0.210457	0.004725
0.211246	0.004798
0.212036	0.003114
0.212826	0.002312
0.213616	0.003487
0.214405	0.002998
0.215195	0.001351
0.215985	0.001511
0.216775	0.001474
0.217564	0.002452
0.218354	0.003245
0.219144	0.00452
0.219934	0.005047
0.220723	0.004843
0.221513	0.004745
0.222303	0.004234
0.223093	0.005372
0.223882	0.003489
0.224672	0.001989
0.225462	-0.0008
0.226252	-0.00265
0.227041	-0.00454
0.227831	-0.00611
0.228621	-0.00634
0.229411	-0.00454
0.2302	-0.00329
0.23099	-0.0027
0.23178	-0.00346
0.23257	-0.0028
0.23336	-0.00231
0.234149	-0.00168
0.234939	-0.00261
0.235729	-0.0036
0.236519	-0.00282
0.237308	-0.00286
0.238098	-0.00379
0.238888	-0.00496
0.239678	-0.00461
0.240467	-0.00461
0.241257	-0.00337
0.242047	-0.00525
0.242837	-0.00606
0.243626	-0.00663
0.244416	-0.00759
0.245206	-0.0087
0.245996	-0.00871
0.246785	-0.00881
0.247575	-0.00794
0.248365	-0.00867
0.249155	-0.00936
0.249944	-0.00935
0.250734	-0.00935
0.251524	-0.0096
0.252314	-0.00913
0.253103	-0.00952
0.253893	-0.0101
0.254683	-0.01286
0.255473	-0.01592
0.256262	-0.01723
0.257052	-0.0167
0.257842	-0.0175
0.258632	-0.01888
0.259422	-0.01995
0.260211	-0.02097
0.261001	-0.02128
0.261791	-0.02328
0.262581	-0.02399
0.26337	-0.02548
0.26416	-0.02632
0.26495	-0.02764
0.26574	-0.02862
0.266529	-0.03035
0.267319	-0.03003
0.268109	-0.03179
0.268899	-0.03316
0.269688	-0.03229
0.270478	-0.03127
0.271268	-0.03198
0.272058	-0.03305
0.272847	-0.03393
0.273637	-0.03388
0.274427	-0.03236
0.275217	-0.02974
0.276006	-0.0286
0.276796	-0.02776
0.277586	-0.02782
0.278376	-0.02783
0.279165	-0.02586
0.279955	-0.02285
0.280745	-0.02261
0.281535	-0.02187
0.282324	-0.02249
0.283114	-0.02114
0.283904	-0.02067
0.284694	-0.01968
0.285484	-0.01822
0.286273	-0.01699
0.287063	-0.01589
0.287853	-0.01621
0.288643	-0.01411
0.289432	-0.01217
0.290222	-0.0108
0.291012	-0.01051
0.291802	-0.01023
0.292591	-0.00798
0.293381	-0.00614
0.294171	-0.00621
0.294961	-0.00792
0.29575	-0.00661
0.29654	-0.00587
0.29733	-0.00378
0.29812	-0.0022
0.298909	-0.00187
0.299699	-0.00248
0.300489	-0.00398
0.301279	-0.00293
0.302068	-0.00053
0.302858	0.001099
0.303648	0.000825
0.304438	-5.7e-05
0.305227	0.001168
0.306017	0.003155
0.306807	0.005012
0.307597	0.00768
0.308387	0.008409
0.309176	0.010168
0.309966	0.010776
0.310756	0.010157
0.311545	0.009833
0.312335	0.010817
0.313125	0.011572
0.313915	0.011583
0.314705	0.01195
0.315494	0.013588
0.316284	0.015566
0.317074	0.014746
0.317864	0.014845
0.318653	0.015103
0.319443	0.016326
0.320233	0.017857
0.321023	0.015836
0.321812	0.014828
0.322602	0.012144
0.323392	0.011242
0.324182	0.00953
0.324971	0.009684
0.325761	0.009741
0.326551	0.007617
0.327341	0.00398
0.32813	0.003073
0.32892	0.002041
0.32971	0.000385
0.3305	-0.0024
0.331289	-0.00444
0.332079	-0.00555
0.332869	-0.0068
0.333659	-0.00912
0.334449	-0.01142
0.335238	-0.0112
0.336028	-0.0105
0.336818	-0.01061
0.337608	-0.01029
0.338397	-0.01128
0.339187	-0.01143
0.339977	-0.01334
0.340767	-0.01593
0.341556	-0.01472
0.342346	-0.01585
0.343136	-0.01749
0.343926	-0.01859
0.344715	-0.02081
0.345505	-0.02174
0.346295	-0.02157
0.347085	-0.02194
0.347874	-0.02261
0.348664	-0.02458
0.349454	-0.02533
0.350244	-0.02663
0.351033	-0.02707
0.351823	-0.02734
0.352613	-0.0285
0.353403	-0.02915
0.354192	-0.02957
0.354982	-0.02969
0.355772	-0.02858
0.356562	-0.03003
0.357351	-0.0315
0.358141	-0.03184
0.358931	-0.03148
0.359721	-0.03191
0.36051	-0.03235
0.3613	-0.03356
0.36209	-0.03456
0.36288	-0.03489
0.36367	-0.03558
0.364459	-0.03799
0.365249	-0.03877
0.366039	-0.03906
0.366829	-0.03877
0.367618	-0.03942
0.368408	-0.03979
0.369198	-0.03933
0.369988	-0.04048
0.370777	-0.04046
0.371567	-0.04012
0.372357	-0.04133
0.373147	-0.04091
0.373936	-0.04003
0.374726	-0.04034
0.375516	-0.04079
0.376306	-0.04204
0.377095	-0.04202
0.377885	-0.04196
0.378675	-0.04328
0.379465	-0.04312
0.380254	-0.04486
0.381044	-0.04662
0.381834	-0.04612
0.382624	-0.04539
0.383413	-0.0448
0.384203	-0.04518
0.384993	-0.04476
0.385783	-0.04375
0.386572	-0.04261
0.387362	-0.04147
0.388152	-0.04086
0.388942	-0.03774
0.389732	-0.03584
0.390521	-0.03497
0.391311	-0.03464
0.392101	-0.03465
0.392891	-0.03377
0.39368	-0.0336
0.39447	-0.03332
0.39526	-0.03275
0.39605	-0.03343
0.396839	-0.03304
0.397629	-0.03303
0.398419	-0.03145
0.399209	-0.03068
0.399998	-0.03056
0.400788	-0.0296
0.401578	-0.02817
0.402368	-0.02594
0.403157	-0.02387
0.403947	-0.02274
0.404737	-0.02091
0.405527	-0.01855
0.406316	-0.01753
0.407106	-0.01805
0.407896	-0.01962
0.408686	-0.01999
0.409475	-0.01942
0.410265	-0.0221
0.411055	-0.02321
0.411845	-0.02455
0.412634	-0.02618
0.413424	-0.02863
0.414214	-0.02985
0.415004	-0.03163
0.415794	-0.0332
0.416583	-0.03441
0.417373	-0.03646
0.418163	-0.0372
0.418953	-0.03948
0.419742	-0.04054
0.420532	-0.04128
0.421322	-0.03965
0.422112	-0.03826
0.422901	-0.03871
0.423691	-0.03991
0.424481	-0.04071
0.425271	-0.03957
0.42606	-0.03895
0.42685	-0.04037
0.42764	-0.04393
0.42843	-0.04434
0.429219	-0.04501
0.430009	-0.04695
0.430799	-0.04651
0.431589	-0.04587
0.432378	-0.04435
0.433168	-0.04223
0.433958	-0.04102
0.434748	-0.03925
0.435537	-0.0372
0.436327	-0.03437
0.437117	-0.03395
0.437907	-0.0326
0.438697	-0.03131
0.439486	-0.03126
0.440276	-0.02948
0.441066	-0.02895
0.441856	-0.02854
0.442645	-0.02669
0.443435	-0.02441
0.444225	-0.02373
0.445015	-0.02135
0.445804	-0.02153
0.446594	-0.02256
0.447384	-0.02218
0.448174	-0.022
0.448963	-0.02227
0.449753	-0.02234
0.450543	-0.02221
0.451333	-0.02309
0.452122	-0.02182
0.452912	-0.02135
0.453702	-0.0212
0.454492	-0.01966
0.455281	-0.02067
0.456071	-0.02222
0.456861	-0.02227
0.457651	-0.02375
0.45844	-0.02562
0.45923	-0.02813
0.46002	-0.02964
0.46081	-0.03252
0.461599	-0.0344
0.462389	-0.03525
0.463179	-0.0372
0.463969	-0.03623
0.464759	-0.03609
0.465548	-0.03562
0.466338	-0.03554
0.467128	-0.03589
0.467918	-0.0371
0.468707	-0.03757
0.469497	-0.03763
0.470287	-0.03861
0.471077	-0.04089
0.471866	-0.03957
0.472656	-0.03986
0.473446	-0.04031
0.474236	-0.03925
0.475025	-0.03834
0.475815	-0.03662
0.476605	-0.03292
0.477395	-0.02976
0.478184	-0.02724
0.478974	-0.02605
0.479764	-0.02387
0.480554	-0.02077
0.481343	-0.01838
0.482133	-0.01668
0.482923	-0.01498
0.483713	-0.01209
0.484502	-0.00851
0.485292	-0.0051
0.486082	-0.0007
0.486872	0.003384
0.487661	0.006598
0.488451	0.009158
0.489241	0.010444
0.490031	0.012898
0.490821	0.015208
0.49161	0.017148
0.4924	0.017642
0.49319	0.018966
0.49398	0.020086
0.494769	0.019648
0.495559	0.02032
0.496349	0.020049
0.497139	0.019003
0.497928	0.018296
0.498718	0.017278
0.499508	0.017296
0.500298	0.015466
0.501087	0.011789
0.501877	0.008429
0.502667	0.006351
0.503457	0.003713
0.504246	0.0024
0.505036	0.002124
0.505826	7.7e-05
0.506616	-0.0024
0.507405	-0.00321
0.508195	-0.00285
0.508985	-0.0019
0.509775	-0.0026
0.510564	-0.00401
0.511354	-0.00465
0.512144	-0.00838
0.512934	-0.01068
0.513723	-0.01288
0.514513	-0.01617
0.515303	-0.02007
0.516093	-0.02206
0.516883	-0.02186
0.517672	-0.02375
0.518462	-0.0256
0.519252	-0.02663
0.520042	-0.02711
0.520831	-0.02653
0.521621	-0.02524
0.522411	-0.02414
0.523201	-0.02331
0.52399	-0.02361
0.52478	-0.02513
0.52557	-0.02499
0.52636	-0.02512
0.527149	-0.02629
0.527939	-0.02734
0.528729	-0.02804
0.529519	-0.02861
0.530308	-0.03118
0.531098	-0.03183
0.531888	-0.03161
0.532678	-0.03179
0.533467	-0.03373
0.534257	-0.03684
0.535047	-0.03896
0.535837	-0.04053
0.536626	-0.04264
0.537416	-0.0426
0.538206	-0.04344
0.538996	-0.04373
0.539786	-0.04369
0.540575	-0.04276
0.541365	-0.04363
0.542155	-0.0433
0.542945	-0.04255
0.543734	-0.04
0.544524	-0.0395
0.545314	-0.03856
0.546104	-0.03788
0.546893	-0.03827
0.547683	-0.03782
0.548473	-0.03704
0.549263	-0.03567
0.550052	-0.03547
0.550842	-0.03606
0.551632	-0.0353
0.552422	-0.03514
0.553211	-0.03429
0.554001	-0.0342
0.554791	-0.03391
0.555581	-0.0349
0.55637	-0.03452
0.55716	-0.03169
0.55795	-0.03113
0.55874	-0.03254
0.559529	-0.0323
0.560319	-0.03243
0.561109	-0.03199
0.561899	-0.03094
0.562688	-0.03009
0.563478	-0.02897
0.564268	-0.02831
0.565058	-0.02873
0.565848	-0.0285
0.566637	-0.02889
0.567427	-0.02799
0.568217	-0.02776
0.569007	-0.02856
0.569796	-0.02862
0.570586	-0.02872
0.571376	-0.02938
0.572166	-0.02971
0.572955	-0.03035
0.573745	-0.02981
0.574535	-0.03045
0.575325	-0.0291
0.576114	-0.02666
0.576904	-0.02589
0.577694	-0.02406
0.578484	-0.02326
0.579273	-0.02391
0.580063	-0.0231
0.580853	-0.02203
0.581643	-0.02193
0.582432	-0.02444
0.583222	-0.02316
0.584012	-0.01971
0.584802	-0.01965
0.585591	-0.01958
0.586381	-0.0197
0.587171	-0.01988
0.587961	-0.01952
0.58875	-0.01939
0.58954	-0.01794
0.59033	-0.01598
0.59112	-0.01404
0.591909	-0.01349
0.592699	-0.01445
0.593489	-0.01358
0.594279	-0.01236
0.595069	-0.01195
0.595858	-0.01124
0.596648	-0.0106
0.597438	-0.00926
0.598228	-0.01053
0.599017	-0.0108
0.599807	-0.01093
0.600597	-0.01138
0.601387	-0.01163
0.602176	-0.01276
0.602966	-0.01341
0.603756	-0.0135
0.604546	-0.01322
0.605335	-0.01337
0.606125	-0.01202
0.606915	-0.01316
0.607705	-0.01424
0.608494	-0.01688
0.609284	-0.01841
0.610074	-0.01852
0.610864	-0.01738
0.611653	-0.01691
0.612443	-0.01627
0.613233	-0.01657
0.614023	-0.01604
0.614812	-0.01694
0.615602	-0.01824
0.616392	-0.01878
0.617182	-0.01774
0.617971	-0.01828
0.618761	-0.01705
0.619551	-0.01804
0.620341	-0.01876
0.621131	-0.01943
0.62192	-0.0207
0.62271	-0.02104
0.6235	-0.02007
0.62429	-0.01875
0.625079	-0.01857
0.625869	-0.01931
0.626659	-0.01938
0.627449	-0.01895
0.628238	-0.01896
0.629028	-0.01833
0.629818	-0.01811
0.630608	-0.01813
0.631397	-0.01925
0.632187	-0.01765
0.632977	-0.01781
0.633767	-0.01724
0.634556	-0.01679
0.635346	-0.01696
0.636136	-0.01676
0.636926	-0.01712
0.637715	-0.01642
0.638505	-0.01599
0.639295	-0.01718
0.640085	-0.01568
0.640874	-0.01558
0.641664	-0.01474
0.642454	-0.01356
0.643244	-0.01198
0.644033	-0.01236
0.644823	-0.00958
0.645613	-0.00755
0.646403	-0.00585
0.647193	-0.00427
0.647982	-0.00266
0.648772	-0.00062
0.649562	-1e-05
0.650352	0.000507
0.651141	0.00325
0.651931	0.003686
0.652721	0.004172
0.653511	0.005731
0.6543	0.006625
0.65509	0.00747
0.65588	0.009995
0.65667	0.011152
0.657459	0.013174
0.658249	0.015261
0.659039	0.017419
0.659829	0.018895
0.660618	0.019816
0.661408	0.01931
0.662198	0.019492
0.662988	0.021151
0.663777	0.022378
0.664567	0.022517
0.665357	0.021997
0.666147	0.022106
0.666936	0.021812
0.667726	0.021241
0.668516	0.020125
0.669306	0.019633
0.670096	0.01804
0.670885	0.01727
0.671675	0.017537
0.672465	0.018519
0.673255	0.017778
0.674044	0.017505
0.674834	0.018597
0.675624	0.018075
0.676414	0.018718
0.677203	0.018964
0.677993	0.019667
0.678783	0.019133
0.679573	0.017638
0.680362	0.015758
0.681152	0.014881
0.681942	0.012961
0.682732	0.010382
0.683521	0.009316
0.684311	0.005741
0.685101	0.003806
0.685891	0.0027
0.68668	0.001348
0.68747	0.000506
0.68826	-0.00293
0.68905	-0.00364
0.689839	-0.00481
0.690629	-0.0069
0.691419	-0.00893
0.692209	-0.01028
0.692998	-0.01187
0.693788	-0.01372
0.694578	-0.01459
0.695368	-0.01628
0.696158	-0.01791
0.696947	-0.01997
0.697737	-0.02239
0.698527	-0.02366
0.699317	-0.02527
0.700106	-0.02776
0.700896	-0.02963
0.701686	-0.0326
0.702476	-0.03383
0.703265	-0.03594
0.704055	-0.03586
0.704845	-0.03466
0.705635	-0.03575
0.706424	-0.03722
0.707214	-0.03499
0.708004	-0.03484
0.708794	-0.03346
0.709583	-0.03108
0.710373	-0.02939
0.711163	-0.0294
0.711953	-0.02878
0.712742	-0.02816
0.713532	-0.02958
0.714322	-0.0309
0.715112	-0.02977
0.715901	-0.02862
0.716691	-0.02771
0.717481	-0.0272
0.718271	-0.02725
0.71906	-0.02597
0.71985	-0.02701
0.72064	-0.02608
0.72143	-0.02509
0.72222	-0.02449
0.723009	-0.02494
0.723799	-0.02473
0.724589	-0.02124
0.725379	-0.01939
0.726168	-0.01693
0.726958	-0.0151
0.727748	-0.01455
0.728538	-0.01415
0.729327	-0.01471
0.730117	-0.01405
0.730907	-0.01078
0.731697	-0.00864
0.732486	-0.00959
0.733276	-0.01016
0.734066	-0.01085
0.734856	-0.01259
0.735645	-0.01522
0.736435	-0.0171
0.737225	-0.01939
0.738015	-0.02086
0.738804	-0.02097
0.739594	-0.02194
0.740384	-0.02216
0.741174	-0.02358
0.741963	-0.02496
0.742753	-0.02699
0.743543	-0.02763
0.744333	-0.02832
0.745122	-0.02878
0.745912	-0.03127
0.746702	-0.03335
0.747492	-0.03542
0.748282	-0.03721
0.749071	-0.03903
0.749861	-0.04222
0.750651	-0.04405
0.751441	-0.04527
0.75223	-0.04749
0.75302	-0.04874
0.75381	-0.05009
0.7546	-0.05158
0.755389	-0.05296
0.756179	-0.05654
0.756969	-0.06068
0.757759	-0.0608
0.758548	-0.0611
0.759338	-0.06153
0.760128	-0.0628
0.760918	-0.06316
0.761707	-0.06174
0.762497	-0.0599
0.763287	-0.05852
0.764077	-0.0585
0.764866	-0.05891
0.765656	-0.05858
0.766446	-0.05741
0.767236	-0.05551
0.768025	-0.05466
0.768815	-0.0541
0.769605	-0.05389
0.770395	-0.05245
0.771185	-0.05018
0.771974	-0.04811
0.772764	-0.04641
0.773554	-0.0447
0.774344	-0.04344
0.775133	-0.04346
0.775923	-0.04322
0.776713	-0.04232
0.777503	-0.03925
0.778292	-0.03802
0.779082	-0.03681
0.779872	-0.0352
0.780662	-0.03244
0.781451	-0.02945
0.782241	-0.02736
0.783031	-0.02739
0.783821	-0.02557
0.78461	-0.0258
0.7854	-0.02552
0.78619	-0.02432
0.78698	-0.02391
0.787769	-0.02303
0.788559	-0.02052
0.789349	-0.01588
0.790139	-0.01175
0.790928	-0.0105
0.791718	-0.0101
0.792508	-0.00762
0.793298	-0.00548
0.794087	-0.00279
0.794877	-0.00066
0.795667	-0.0019
0.796457	-0.00172
0.797247	-0.00121
0.798036	-0.00012
0.798826	0.000515
0.799616	0.001349
0.800406	0.002307
0.801195	0.001183
0.801985	0.001376
0.802775	0.002442
0.803565	0.003937
0.804354	0.006665
0.805144	0.006913
0.805934	0.004867
0.806724	0.004685
0.807513	0.00395
0.808303	0.004046
0.809093	0.003904
0.809883	0.004855
0.810672	0.005809
0.811462	0.006306
0.812252	0.00552
0.813042	0.003661
0.813831	0.001351
0.814621	-0.00254
0.815411	-0.00467
0.816201	-0.00612
0.81699	-0.00789
0.81778	-0.00953
0.81857	-0.0113
0.81936	-0.01494
0.820149	-0.01549
0.820939	-0.01365
0.821729	-0.01244
0.822519	-0.01078
0.823309	-0.00837
0.824098	-0.00848
0.824888	-0.00945
0.825678	-0.00782
0.826468	-0.00897
0.827257	-0.00984
0.828047	-0.01211
0.828837	-0.01443
0.829627	-0.01597
0.830416	-0.01553
0.831206	-0.01512
0.831996	-0.01571
0.832786	-0.01449
0.833575	-0.01391
0.834365	-0.01408
0.835155	-0.01412
0.835945	-0.01493
0.836734	-0.01569
0.837524	-0.01638
0.838314	-0.01605
0.839104	-0.01607
0.839893	-0.01513
0.840683	-0.01434
0.841473	-0.0123
0.842263	-0.0114
0.843052	-0.01108
0.843842	-0.01084
0.844632	-0.01076
0.845422	-0.00985
0.846211	-0.01291
0.847001	-0.01516
0.847791	-0.01715
0.848581	-0.01875
0.849371	-0.01943
0.85016	-0.02014
0.85095	-0.02232
0.85174	-0.02067
0.85253	-0.0222
0.853319	-0.02171
0.854109	-0.02174
0.854899	-0.02321
0.855689	-0.02381
0.856478	-0.02486
0.857268	-0.02638
0.858058	-0.02806
0.858848	-0.02992
0.859637	-0.03053
0.860427	-0.03045
0.861217	-0.0301
0.862007	-0.02937
0.862796	-0.028
0.863586	-0.02919
0.864376	-0.02855
0.865166	-0.02916
0.865955	-0.03117
0.866745	-0.0324
0.867535	-0.03403
0.868325	-0.03525
0.869114	-0.0357
0.869904	-0.03471
0.870694	-0.03542
0.871484	-0.03536
0.872274	-0.03538
0.873063	-0.03755
0.873853	-0.03978
0.874643	-0.04043
0.875433	-0.04016
0.876222	-0.04111
0.877012	-0.04248
0.877802	-0.04252
0.878592	-0.04486
0.879381	-0.04455
0.880171	-0.04474
0.880961	-0.04638
0.881751	-0.04721
0.88254	-0.04531
0.88333	-0.04245
0.88412	-0.04062
0.88491	-0.03819
0.885699	-0.03667
0.886489	-0.03591
0.887279	-0.03713
0.888069	-0.03598
0.888858	-0.03603
0.889648	-0.03759
0.890438	-0.03854
0.891228	-0.04039
0.892017	-0.04122
0.892807	-0.04229
0.893597	-0.0424
0.894387	-0.04347
0.895176	-0.04486
0.895966	-0.0453
0.896756	-0.04596
0.897546	-0.04556
0.898336	-0.04529
0.899125	-0.04633
0.899915	-0.04644
0.900705	-0.04727
0.901495	-0.04734
0.902284	-0.04725
0.903074	-0.04736
0.903864	-0.04591
0.904654	-0.04675
0.905443	-0.04728
0.906233	-0.04756
0.907023	-0.04838
0.907813	-0.05025
0.908602	-0.05282
0.909392	-0.05504
0.910182	-0.05877
0.910972	-0.06145
0.911761	-0.06298
0.912551	-0.06409
0.913341	-0.06576
0.914131	-0.06636
0.91492	-0.06562
0.91571	-0.06468
0.9165	-0.06304
0.91729	-0.06025
0.918079	-0.05731
0.918869	-0.0549
0.919659	-0.055
0.920449	-0.05528
0.921238	-0.05497
0.922028	-0.05633
0.922818	-0.05791
0.923608	-0.05533
0.924398	-0.05443
0.925187	-0.05216
0.925977	-0.05089
0.926767	-0.05087
0.927557	-0.04892
0.928346	-0.04844
0.929136	-0.04952
0.929926	-0.04856
0.930716	-0.04659
0.931505	-0.04504
0.932295	-0.04537
0.933085	-0.04456
0.933875	-0.04477
0.934664	-0.04539
0.935454	-0.04609
0.936244	-0.04479
0.937034	-0.04352
0.937823	-0.0428
0.938613	-0.04226
0.939403	-0.04329
0.940193	-0.04536
0.940982	-0.04492
0.941772	-0.04651
0.942562	-0.04741
0.943352	-0.05107
0.944141	-0.0517
0.944931	-0.0512
0.945721	-0.05153
0.946511	-0.05362
0.9473	-0.05564
0.94809	-0.05514
0.94888	-0.05649
0.94967	-0.059
0.95046	-0.06083
0.951249	-0.06171
0.952039	-0.06186
0.952829	-0.06428
0.953619	-0.065
0.954408	-0.06636
0.955198	-0.06972
0.955988	-0.07289
0.956778	-0.07519
0.957567	-0.07746
0.958357	-0.079
0.959147	-0.08031
0.959937	-0.07937
0.960726	-0.07758
0.961516	-0.07943
0.962306	-0.0805
0.963096	-0.08052
0.963885	-0.08095
0.964675	-0.08149
0.965465	-0.07994
0.966255	-0.08111
0.967044	-0.08266
0.967834	-0.08329
0.968624	-0.08249
0.969414	-0.08391
0.970203	-0.08509
0.970993	-0.08427
0.971783	-0.08096
0.972573	-0.08018
0.973363	-0.08107
0.974152	-0.07956
0.974942	-0.07722
0.975732	-0.07687
0.976522	-0.07734
0.977311	-0.0781
0.978101	-0.07773
0.978891	-0.07962
0.97968	-0.07848
0.98047	-0.07652
0.98126	-0.07521
0.98205	-0.07232
0.98284	-0.07068
0.983629	-0.06926
0.984419	-0.06842
0.985209	-0.06889
0.985999	-0.0688
0.986788	-0.06943
0.987578	-0.06971
0.988368	-0.06975
0.989158	-0.06861
0.989947	-0.06912
0.990737	-0.07015
0.991527	-0.06915
0.992317	-0.06846
0.993106	-0.06903
0.993896	-0.06823
0.994686	-0.06873
0.995476	-0.0682
0.996265	-0.06898
0.997055	-0.06802
0.997845	-0.06677
0.998635	-0.06695
0.999425	-0.06666
1.00021	-0.06643
1.001	-0.06523
1.00179	-0.06421
1.00258	-0.06361
1.00337	-0.0601
1.00416	-0.05954
1.00495	-0.05933
1.00574	-0.05985
1.00653	-0.05746
1.00732	-0.05784
1.00811	-0.05785
1.0089	-0.05787
1.00969	-0.05721
1.01048	-0.05575
1.01127	-0.05501
1.01206	-0.05303
1.01285	-0.05037
1.01364	-0.0481
1.01443	-0.0458
1.01522	-0.0454
1.01601	-0.04542
1.0168	-0.04649
1.01759	-0.04642
1.01838	-0.04453
1.01917	-0.04343
1.01996	-0.04266
1.02075	-0.04207
1.02154	-0.04069
1.02233	-0.03916
1.02312	-0.03889
1.02391	-0.03996
1.0247	-0.03983
1.02549	-0.04027
1.02628	-0.03938
1.02707	-0.03658
1.02786	-0.03325
1.02865	-0.03145
1.02944	-0.02966
1.03022	-0.0283
1.03102	-0.02902
1.03181	-0.02907
1.03259	-0.02738
1.03338	-0.02553
1.03417	-0.02523
1.03496	-0.02305
1.03575	-0.02186
1.03654	-0.02151
1.03733	-0.02293
1.03812	-0.02335
1.03891	-0.02254
1.0397	-0.02251
1.04049	-0.02233
1.04128	-0.02114
1.04207	-0.01735
1.04286	-0.01602
1.04365	-0.01474
1.04444	-0.01378
1.04523	-0.01353
1.04602	-0.01044
1.04681	-0.00727
1.0476	-0.00341
1.04839	-0.00124
1.04918	0.002313
1.04997	0.004206
1.05076	0.007669
1.05155	0.011322
1.05234	0.01181
1.05313	0.010501
1.05392	0.009235
1.05471	0.009179
1.0555	0.008803
1.05629	0.008528
1.05708	0.007696
1.05787	0.007551
1.05866	0.005689
1.05945	0.005441
1.06024	0.005372
1.06103	0.004683
1.06181	0.003375
1.06261	0.00069
1.0634	-0.00185
1.06418	-0.00326
1.06497	-0.00456
1.06576	-0.006
1.06655	-0.00623
1.06734	-0.00783
1.06813	-0.00922
1.06892	-0.01059
1.06971	-0.01064
1.0705	-0.01152
1.07129	-0.01577
1.07208	-0.02067
1.07287	-0.02533
1.07366	-0.02895
1.07445	-0.03285
1.07524	-0.03517
1.07603	-0.03932
1.07682	-0.04442
1.07761	-0.0495
1.0784	-0.05042
1.07919	-0.05217
1.07998	-0.05278
1.08077	-0.05266
1.08156	-0.05306
1.08235	-0.05293
1.08314	-0.05334
1.08393	-0.0539
1.08472	-0.05423
1.08551	-0.05439
1.0863	-0.05456
1.08709	-0.05568
1.08788	-0.0564
1.08867	-0.05704
1.08946	-0.05791
1.09025	-0.05846
1.09104	-0.05773
1.09183	-0.05713
1.09262	-0.05675
1.09341	-0.05598
1.0942	-0.05573
1.09499	-0.05601
1.09577	-0.05604
1.09657	-0.0542
1.09735	-0.05356
1.09814	-0.05375
1.09893	-0.05377
1.09972	-0.05394
1.10051	-0.05457
1.1013	-0.0545
1.10209	-0.05372
1.10288	-0.05334
1.10367	-0.05326
1.10446	-0.05384
1.10525	-0.0538
1.10604	-0.05341
1.10683	-0.05293
1.10762	-0.05239
1.10841	-0.05215
1.1092	-0.05053
1.10999	-0.04909
1.11078	-0.04855
1.11157	-0.04759
1.11236	-0.04691
1.11315	-0.04701
1.11394	-0.04713
1.11473	-0.04725
1.11552	-0.04718
1.11631	-0.04671
1.1171	-0.04629
1.11789	-0.04544
1.11868	-0.04513
1.11947	-0.04549
1.12026	-0.04417
1.12105	-0.04339
1.12184	-0.04351
1.12263	-0.04371
1.12342	-0.04372
1.12421	-0.04463
1.125	-0.04456
1.12579	-0.04472
1.12658	-0.04483
1.12736	-0.04509
1.12816	-0.04505
1.12895	-0.04553
1.12973	-0.04604
1.13052	-0.04639
1.13131	-0.04636
1.1321	-0.04684
1.13289	-0.04681
1.13368	-0.04651
1.13447	-0.04612
1.13526	-0.04669
1.13605	-0.04731
1.13684	-0.04635
1.13763	-0.04761
1.13842	-0.04668
1.13921	-0.04759
1.14	-0.0475
1.14079	-0.04696
1.14158	-0.04672
1.14237	-0.04726
1.14316	-0.04709
1.14395	-0.04718
1.14474	-0.04742
1.14553	-0.04777
1.14632	-0.04865
1.14711	-0.04979
1.1479	-0.05068
1.14869	-0.05227
1.14948	-0.0544
1.15027	-0.05511
1.15106	-0.05605
1.15185	-0.05713
1.15264	-0.05731
1.15343	-0.05711
1.15422	-0.05673
1.15501	-0.05669
1.1558	-0.05629
1.15659	-0.05569
1.15738	-0.05411
1.15817	-0.05365
1.15896	-0.05433
1.15975	-0.05483
1.16054	-0.05479
1.16132	-0.05473
1.16212	-0.05442
1.1629	-0.05378
1.16369	-0.05348
1.16448	-0.05283
1.16527	-0.05178
1.16606	-0.05133
1.16685	-0.05072
1.16764	-0.05018
1.16843	-0.05005
1.16922	-0.04966
1.17001	-0.04933
1.1708	-0.049
1.17159	-0.04916
1.17238	-0.04961
1.17317	-0.05047
1.17396	-0.05064
1.17475	-0.04934
1.17554	-0.04981
1.17633	-0.04939
1.17712	-0.05029
1.17791	-0.04984
1.1787	-0.04935
1.17949	-0.049
1.18028	-0.04886
1.18107	-0.04903
1.18186	-0.04953
1.18265	-0.04989
1.18344	-0.04975
1.18423	-0.05018
1.18502	-0.05013
1.18581	-0.04955
1.1866	-0.0483
1.18739	-0.04714
1.18818	-0.04664
1.18897	-0.04734
1.18976	-0.04759
1.19055	-0.04754
1.19134	-0.04723
1.19213	-0.04678
1.19291	-0.04721
1.19371	-0.04788
1.1945	-0.04833
1.19528	-0.04814
1.19607	-0.04934
1.19686	-0.04999
1.19765	-0.04953
1.19844	-0.04944
1.19923	-0.04961
1.20002	-0.05058
1.20081	-0.05081
1.2016	-0.0503
1.20239	-0.05096
1.20318	-0.05165
1.20397	-0.0524
1.20476	-0.05228
1.20555	-0.05249
1.20634	-0.05206
1.20713	-0.05227
1.20792	-0.05158
1.20871	-0.05077
1.2095	-0.05035
1.21029	-0.05052
1.21108	-0.05114
1.21187	-0.05071
1.21266	-0.05054
1.21345	-0.05093
1.21424	-0.05129
1.21503	-0.05182
1.21582	-0.05128
1.21661	-0.05074
1.2174	-0.05169
1.21819	-0.05287
1.21898	-0.05261
1.21977	-0.05219
1.22056	-0.05247
1.22135	-0.05202
1.22214	-0.05203
1.22293	-0.05178
1.22372	-0.0519
1.2245	-0.05183
1.2253	-0.05293
1.22609	-0.05335
1.22687	-0.05242
1.22766	-0.05166
1.22845	-0.0516
1.22924	-0.05009
1.23003	-0.05013
1.23082	-0.05194
1.23161	-0.05258
1.2324	-0.05175
1.23319	-0.05123
1.23398	-0.05193
1.23477	-0.05239
1.23556	-0.05151
1.23635	-0.05212
1.23714	-0.05216
1.23793	-0.05281
1.23872	-0.0525
1.23951	-0.05186
1.2403	-0.0525
1.24109	-0.05254
1.24188	-0.05228
1.24267	-0.05212
1.24346	-0.05175
1.24425	-0.05171
1.24504	-0.05165
1.24583	-0.05173
1.24662	-0.05166
1.24741	-0.05163
1.2482	-0.05195
1.24899	-0.05218
1.24978	-0.05132
1.25057	-0.05103
1.25136	-0.05081
1.25215	-0.05025
1.25294	-0.04936
1.25373	-0.04821
1.25452	-0.04781
1.25531	-0.04751
1.2561	-0.0466
1.25689	-0.04649
1.25768	-0.04642
1.25846	-0.04655
1.25926	-0.0451
1.26005	-0.04538
1.26083	-0.04465
1.26162	-0.04451
1.26241	-0.04339
1.2632	-0.04357
1.26399	-0.04282
1.26478	-0.04291
1.26557	-0.04424
1.26636	-0.04452
1.26715	-0.0442
1.26794	-0.04405
1.26873	-0.04351
1.26952	-0.04257
1.27031	-0.04185
1.2711	-0.04225
1.27189	-0.04233
1.27268	-0.04173
1.27347	-0.04138
1.27426	-0.04295
1.27505	-0.04237
1.27584	-0.0419
1.27663	-0.04177
1.27742	-0.04117
1.27821	-0.04048
1.279	-0.04073
1.27979	-0.04064
1.28058	-0.04099
1.28137	-0.04043
1.28216	-0.04036
1.28295	-0.03976
1.28374	-0.03993
1.28453	-0.03965
1.28532	-0.03966
1.28611	-0.04008
1.2869	-0.04032
1.28769	-0.03987
1.28848	-0.04005
1.28927	-0.04022
1.29005	-0.04034
1.29085	-0.0414
1.29164	-0.04156
1.29242	-0.04195
1.29321	-0.04261
1.294	-0.0432
1.29479	-0.04195
1.29558	-0.03957
1.29637	-0.03953
1.29716	-0.03991
1.29795	-0.04141
1.29874	-0.04039
1.29953	-0.04038
1.30032	-0.04006
1.30111	-0.04065
1.3019	-0.04154
1.30269	-0.0417
1.30348	-0.04265
1.30427	-0.04233
1.30506	-0.04148
1.30585	-0.04059
1.30664	-0.04111
1.30743	-0.04039
1.30822	-0.04019
1.30901	-0.0415
1.3098	-0.04246
1.31059	-0.04413
1.31138	-0.0454
1.31217	-0.04688
1.31296	-0.04772
1.31375	-0.04872
1.31454	-0.04978
1.31533	-0.04904
1.31612	-0.04957
1.31691	-0.05116
1.3177	-0.05119
1.31849	-0.05107
1.31928	-0.05046
1.32007	-0.05093
1.32086	-0.05224
1.32164	-0.05416
1.32244	-0.0558
1.32323	-0.05678
1.32401	-0.058
1.32481	-0.05851
1.32559	-0.05914
1.32638	-0.06144
1.32717	-0.06246
1.32796	-0.06356
1.32875	-0.06443
1.32954	-0.06566
1.33033	-0.06595
1.33112	-0.06606
1.33191	-0.06551
1.3327	-0.06444
1.33349	-0.06493
1.33428	-0.06623
1.33507	-0.0666
1.33586	-0.06518
1.33665	-0.06462
1.33744	-0.06475
1.33823	-0.06601
1.33902	-0.06536
1.33981	-0.06546
1.3406	-0.06364
1.34139	-0.06111
1.34218	-0.06026
1.34297	-0.05937
1.34376	-0.0595
1.34455	-0.05963
1.34534	-0.05957
1.34613	-0.05924
1.34692	-0.05935
1.34771	-0.05922
1.3485	-0.05833
1.34929	-0.05764
1.35008	-0.05723
1.35087	-0.05649
1.35166	-0.05584
1.35245	-0.0553
1.35324	-0.05405
1.35403	-0.05294
1.35482	-0.0533
1.3556	-0.05257
1.3564	-0.05192
1.35719	-0.05104
1.35797	-0.05137
1.35876	-0.05116
1.35955	-0.05035
1.36034	-0.04818
1.36113	-0.04593
1.36192	-0.04528
1.36271	-0.04327
1.3635	-0.04264
1.36429	-0.04156
1.36508	-0.03907
1.36587	-0.03823
1.36666	-0.03733
1.36745	-0.03554
1.36824	-0.03366
1.36903	-0.03251
1.36982	-0.03201
1.37061	-0.03125
1.3714	-0.03066
1.37219	-0.02972
1.37298	-0.03019
1.37377	-0.0303
1.37456	-0.03156
1.37535	-0.03168
1.37614	-0.03032
1.37693	-0.0291
1.37772	-0.02929
1.37851	-0.02875
1.3793	-0.02948
1.38009	-0.03146
1.38088	-0.03254
1.38167	-0.03363
1.38246	-0.03364
1.38325	-0.03329
1.38404	-0.03435
1.38483	-0.03479
1.38562	-0.03477
1.38641	-0.03426
1.3872	-0.03382
1.38799	-0.03266
1.38878	-0.03235
1.38956	-0.03222
1.39036	-0.0321
1.39114	-0.03111
1.39193	-0.03118
1.39272	-0.03155
1.39351	-0.03201
1.3943	-0.03162
1.39509	-0.0311
1.39588	-0.0309
1.39667	-0.03042
1.39746	-0.03108
1.39825	-0.03152
1.39904	-0.03119
1.39983	-0.03038
1.40062	-0.02922
1.40141	-0.02869
1.4022	-0.02753
1.40299	-0.02708
1.40378	-0.02628
1.40457	-0.02467
1.40536	-0.02273
1.40615	-0.0216
1.40694	-0.02046
1.40773	-0.01886
1.40852	-0.01902
1.40931	-0.01965
1.4101	-0.02067
1.41089	-0.02133
1.41168	-0.02054
1.41247	-0.0222
1.41326	-0.02206
1.41405	-0.0223
1.41484	-0.02263
1.41563	-0.0237
1.41642	-0.02542
1.41721	-0.02634
1.418	-0.02792
1.41879	-0.0281
1.41958	-0.02723
1.42037	-0.02613
1.42115	-0.02584
1.42195	-0.02576
1.42273	-0.02507
1.42352	-0.02482
1.42431	-0.02473
1.4251	-0.02442
1.42589	-0.0247
1.42668	-0.02432
1.42747	-0.02341
1.42826	-0.02216
1.42905	-0.02107
1.42984	-0.02151
1.43063	-0.02082
1.43142	-0.02086
1.43221	-0.02031
1.433	-0.02039
1.43379	-0.02042
1.43458	-0.02007
1.43537	-0.01992
1.43616	-0.02118
1.43695	-0.01972
1.43774	-0.01955
1.43853	-0.02018
1.43932	-0.0215
1.44011	-0.02213
1.4409	-0.02136
1.44169	-0.02288
1.44248	-0.02298
1.44327	-0.02421
1.44406	-0.02586
1.44485	-0.02721
1.44564	-0.0283
1.44643	-0.02958
1.44722	-0.03123
1.44801	-0.0318
1.4488	-0.03245
1.44959	-0.03345
1.45038	-0.03327
1.45117	-0.03316
1.45196	-0.03192
1.45274	-0.03004
1.45354	-0.02852
1.45433	-0.02736
1.45511	-0.02627
1.4559	-0.02493
1.45669	-0.02326
1.45748	-0.02178
1.45827	-0.02137
1.45906	-0.02159
1.45985	-0.02206
1.46064	-0.02221
1.46143	-0.02193
1.46222	-0.0215
1.46301	-0.02184
1.4638	-0.02297
1.46459	-0.02288
1.46538	-0.02369
1.46617	-0.02452
1.46696	-0.02572
1.46775	-0.02704
1.46854	-0.02685
1.46933	-0.02717
1.47012	-0.02788
1.47091	-0.02909
1.4717	-0.02894
1.47249	-0.02869
1.47328	-0.03011
1.47407	-0.03118
1.47486	-0.03047
1.47565	-0.03193
1.47644	-0.03303
1.47723	-0.03332
1.47802	-0.03382
1.47881	-0.03463
1.4796	-0.03618
1.48039	-0.03632
1.48118	-0.03673
1.48197	-0.03666
1.48276	-0.03659
1.48355	-0.03718
1.48434	-0.03794
1.48513	-0.03896
1.48592	-0.03997
1.4867	-0.04084
1.4875	-0.04143
1.48829	-0.04081
1.48907	-0.04162
1.48986	-0.0434
1.49065	-0.04463
1.49144	-0.04696
1.49223	-0.04852
1.49302	-0.05102
1.49381	-0.05181
1.4946	-0.05362
1.49539	-0.05566
1.49618	-0.0566
1.49697	-0.05656
1.49776	-0.057
1.49855	-0.05778
1.49934	-0.05919
1.50013	-0.05961
1.50092	-0.06007
1.50171	-0.0616
1.5025	-0.06213
1.50329	-0.06215
1.50408	-0.06208
1.50487	-0.06189
1.50566	-0.06107
1.50645	-0.06092
1.50724	-0.06057
1.50803	-0.05998
1.50882	-0.06007
1.50961	-0.06038
1.5104	-0.06067
1.51119	-0.06148
1.51198	-0.06148
1.51277	-0.06131
1.51356	-0.06266
1.51435	-0.06384
1.51514	-0.06416
1.51593	-0.06459
1.51672	-0.06517
1.51751	-0.06579
1.51829	-0.06675
1.51909	-0.06728
1.51988	-0.0673
1.52066	-0.06784
1.52145	-0.06879
1.52224	-0.06887
1.52303	-0.06871
1.52382	-0.06897
1.52461	-0.06916
1.5254	-0.06902
1.52619	-0.06836
1.52698	-0.0674
1.52777	-0.06724
1.52856	-0.06803
1.52935	-0.06841
1.53014	-0.06843
1.53093	-0.06961
1.53172	-0.07086
1.53251	-0.07191
1.5333	-0.07137
1.53409	-0.07091
1.53488	-0.07198
1.53567	-0.07306
1.53646	-0.07393
1.53725	-0.07373
1.53804	-0.07344
1.53883	-0.07385
1.53962	-0.07474
1.54041	-0.07537
1.5412	-0.07559
1.54199	-0.07572
1.54278	-0.07738
1.54357	-0.07828
1.54436	-0.07909
1.54515	-0.07964
1.54594	-0.07979
1.54673	-0.08062
1.54752	-0.08195
1.54831	-0.08274
1.5491	-0.08291
1.54989	-0.08327
1.55068	-0.08382
1.55147	-0.08447
1.55225	-0.08423
1.55305	-0.08314
1.55383	-0.08265
1.55462	-0.08208
1.55541	-0.082
1.5562	-0.08169
1.55699	-0.0808
1.55778	-0.07977
1.55857	-0.07978
1.55936	-0.08007
1.56015	-0.07967
1.56094	-0.07774
1.56173	-0.07817
1.56252	-0.07867
1.56331	-0.0776
1.5641	-0.07693
1.56489	-0.07762
1.56568	-0.07821
1.56647	-0.07913
1.56726	-0.07924
1.56805	-0.07913
1.56884	-0.07882
1.56963	-0.07901
1.57042	-0.07836
1.57121	-0.07784
1.572	-0.07769
1.57279	-0.07801
1.57358	-0.07801
1.57437	-0.07718
1.57516	-0.07628
1.57595	-0.07621
1.57674	-0.07656
1.57753	-0.07602
[truncated: 29,103 more rows]

## Sheet: Supplementary Fig 1D
SEC profile of SV2B
ml	arb. units
0.000621	0.001412
0.001261	0.00129
0.001901	0.001339
0.00254	0.001988
0.00318	0.001717
0.00382	0.001519
0.00446	0.001664
0.0051	0.001632
0.005739	0.001419
0.006379	0.001123
0.007019	0.000407
0.007659	0.000197
0.008299	0.000185
0.008938	7.83e-05
0.009578	-7e-05
0.010218	0.000442
0.010858	0.000887
0.011497	0.000261
0.012137	3.33e-05
0.012777	0.000599
0.013417	0.001219
0.014057	0.0008
0.014696	0.000641
0.015336	0.001133
0.015976	0.001169
0.016616	0.000844
0.017255	0.000353
0.017895	-0.00011
0.018535	-0.00037
0.019175	-0.00059
0.019814	-0.00082
0.020454	-0.00159
0.021094	-0.00199
0.021734	-0.00268
0.022374	-0.00297
0.023013	-0.00266
0.023653	-0.00237
0.024293	-0.00198
0.024933	-0.00195
0.025573	-0.00225
0.026212	-0.00203
0.026852	-0.00205
0.027492	-0.00228
0.028132	-0.00224
0.028771	-0.00212
0.029411	-0.0018
0.030051	-0.00176
0.030691	-0.00158
0.031331	-0.0016
0.03197	-0.00157
0.03261	-0.00158
0.03325	-0.00143
0.03389	-0.00097
0.034529	-0.00049
0.035169	-0.00062
0.035809	-0.00076
0.036449	-0.00081
0.037089	-0.00055
0.037728	-0.00112
0.038368	-0.00202
0.039008	-0.00249
0.039648	-0.00247
0.040287	-0.00329
0.040927	-0.00383
0.041567	-0.00369
0.042207	-0.00366
0.042847	-0.00398
0.043486	-0.00423
0.044126	-0.00456
0.044766	-0.00547
0.045406	-0.00623
0.046045	-0.00728
0.046685	-0.00824
0.047325	-0.00865
0.047965	-0.00934
0.048605	-0.01012
0.049244	-0.01108
0.049884	-0.01202
0.050524	-0.01277
0.051164	-0.01325
0.051803	-0.01362
0.052443	-0.01435
0.053083	-0.01487
0.053723	-0.01539
0.054363	-0.01608
0.055002	-0.01654
0.055642	-0.01696
0.056282	-0.01807
0.056922	-0.01916
0.057562	-0.01965
0.058201	-0.02028
0.058841	-0.02063
0.059481	-0.0211
0.060121	-0.02177
0.06076	-0.02218
0.0614	-0.02264
0.06204	-0.02321
0.06268	-0.02356
0.06332	-0.02344
0.063959	-0.02379
0.064599	-0.02393
0.065239	-0.02358
0.065879	-0.02297
0.066518	-0.0229
0.067158	-0.02315
0.067798	-0.02255
0.068438	-0.02225
0.069077	-0.02187
0.069717	-0.02179
0.070357	-0.02156
0.070997	-0.02122
0.071637	-0.02101
0.072276	-0.0206
0.072916	-0.0205
0.073556	-0.01964
0.074196	-0.01919
0.074836	-0.01849
0.075475	-0.01767
0.076115	-0.01739
0.076755	-0.01713
0.077395	-0.01663
0.078034	-0.01637
0.078674	-0.01597
0.079314	-0.01574
0.079954	-0.01566
0.080594	-0.01521
0.081233	-0.01481
0.081873	-0.0142
0.082513	-0.01374
0.083153	-0.01331
0.083792	-0.01261
0.084432	-0.01213
0.085072	-0.011
0.085712	-0.01043
0.086352	-0.00973
0.086991	-0.00904
0.087631	-0.00764
0.088271	-0.00691
0.088911	-0.00615
0.08955	-0.00578
0.09019	-0.00522
0.09083	-0.0048
0.09147	-0.00444
0.09211	-0.00373
0.092749	-0.00347
0.093389	-0.00314
0.094029	-0.00266
0.094669	-0.00234
0.095309	-0.00217
0.095948	-0.00218
0.096588	-0.00172
0.097228	-0.00183
0.097868	-0.00159
0.098507	-0.00247
0.099147	-0.00262
0.099787	-0.00256
0.100427	-0.00278
0.101066	-0.00277
0.101706	-0.00219
0.102346	-0.002
0.102986	-0.00165
0.103626	-0.00157
0.104265	-0.0012
0.104905	-0.00111
0.105545	-0.00133
0.106185	-0.00122
0.106825	-0.00099
0.107464	-0.00108
0.108104	-0.0012
0.108744	-0.00154
0.109384	-0.00211
0.110023	-0.00282
0.110663	-0.00325
0.111303	-0.0036
0.111943	-0.0041
0.112583	-0.00471
0.113222	-0.00538
0.113862	-0.00609
0.114502	-0.00691
0.115142	-0.00793
0.115781	-0.00883
0.116421	-0.00945
0.117061	-0.01017
0.117701	-0.01077
0.11834	-0.01064
0.11898	-0.01144
0.11962	-0.01171
0.12026	-0.01209
0.1209	-0.01226
0.121539	-0.01302
0.122179	-0.01341
0.122819	-0.01398
0.123459	-0.01407
0.124099	-0.01426
0.124738	-0.0148
0.125378	-0.01526
0.126018	-0.01527
0.126658	-0.01603
0.127297	-0.01663
0.127937	-0.01726
0.128577	-0.01817
0.129217	-0.01875
0.129857	-0.01947
0.130496	-0.02067
0.131136	-0.02109
0.131776	-0.02094
0.132416	-0.02078
0.133055	-0.02066
0.133695	-0.02071
0.134335	-0.02086
0.134975	-0.02056
0.135615	-0.02042
0.136254	-0.02047
0.136894	-0.02036
0.137534	-0.02037
0.138174	-0.02007
0.138813	-0.01938
0.139453	-0.01854
0.140093	-0.0175
0.140733	-0.01722
0.141373	-0.01657
0.142012	-0.01616
0.142652	-0.01589
0.143292	-0.01642
0.143932	-0.0162
0.144572	-0.01579
0.145211	-0.01529
0.145851	-0.01491
0.146491	-0.01414
0.147131	-0.01368
0.14777	-0.01315
0.14841	-0.01242
0.14905	-0.01213
0.14969	-0.01165
0.150329	-0.01129
0.150969	-0.01137
0.151609	-0.01128
0.152249	-0.01075
0.152889	-0.01044
0.153528	-0.00963
0.154168	-0.00942
0.154808	-0.0089
0.155448	-0.00815
0.156088	-0.00794
0.156727	-0.00818
0.157367	-0.00847
0.158007	-0.00837
0.158647	-0.00872
0.159286	-0.00835
0.159926	-0.0086
0.160566	-0.00863
0.161206	-0.00847
0.161846	-0.00831
0.162485	-0.00836
0.163125	-0.00832
0.163765	-0.0084
0.164405	-0.00847
0.165044	-0.00893
0.165684	-0.00888
0.166324	-0.00941
0.166964	-0.00941
0.167603	-0.00865
0.168243	-0.00853
0.168883	-0.00837
0.169523	-0.00822
0.170163	-0.00851
0.170802	-0.00848
0.171442	-0.00836
0.172082	-0.00869
0.172722	-0.00818
0.173362	-0.00849
0.174001	-0.00827
0.174641	-0.00838
0.175281	-0.00819
0.175921	-0.00841
0.17656	-0.0086
0.1772	-0.00837
0.17784	-0.00837
0.17848	-0.00827
0.17912	-0.00837
0.179759	-0.00817
0.180399	-0.00777
0.181039	-0.00781
0.181679	-0.00771
0.182318	-0.0074
0.182958	-0.00727
0.183598	-0.00727
0.184238	-0.0074
0.184878	-0.0072
0.185517	-0.00713
0.186157	-0.00693
0.186797	-0.00691
0.187437	-0.00687
0.188076	-0.00704
0.188716	-0.00737
0.189356	-0.00753
0.189996	-0.00734
0.190636	-0.00755
0.191275	-0.0073
0.191915	-0.00724
0.192555	-0.00756
0.193195	-0.00755
0.193835	-0.00751
0.194474	-0.00759
0.195114	-0.00802
0.195754	-0.00853
0.196394	-0.00905
0.197033	-0.00869
0.197673	-0.00898
0.198313	-0.00875
0.198953	-0.00925
0.199592	-0.00942
0.200232	-0.0097
0.200872	-0.00861
0.201512	-0.00712
0.202152	-0.00764
0.202791	-0.00777
0.203431	-0.00836
0.204071	-0.00855
0.204711	-0.0087
0.205351	-0.00899
0.20599	-0.00915
0.20663	-0.00984
0.20727	-0.0101
0.20791	-0.01035
0.208549	-0.01038
0.209189	-0.01077
0.209829	-0.01096
0.210469	-0.011
0.211109	-0.01105
0.211748	-0.01143
0.212388	-0.01175
0.213028	-0.01162
0.213668	-0.01132
0.214307	-0.01147
0.214947	-0.0117
0.215587	-0.01155
0.216227	-0.01139
0.216867	-0.01173
0.217506	-0.01251
0.218146	-0.01289
0.218786	-0.01319
0.219426	-0.01341
0.220065	-0.01302
0.220705	-0.01237
0.221345	-0.01192
0.221985	-0.01203
0.222625	-0.01147
0.223264	-0.01097
0.223904	-0.01025
0.224544	-0.00964
0.225184	-0.00937
0.225824	-0.00977
0.226463	-0.01068
0.227103	-0.01047
0.227743	-0.01014
0.228383	-0.01016
0.229022	-0.01
0.229662	-0.01008
0.230302	-0.0103
0.230942	-0.01048
0.231581	-0.01014
0.232221	-0.01033
0.232861	-0.01063
0.233501	-0.01094
0.234141	-0.01077
0.23478	-0.0109
0.23542	-0.01066
0.23606	-0.01091
0.2367	-0.01077
0.237339	-0.01046
0.237979	-0.0104
0.238619	-0.01028
0.239259	-0.01044
0.239899	-0.01015
0.240538	-0.00974
0.241178	-0.00991
0.241818	-0.00978
0.242458	-0.00962
0.243098	-0.00926
0.243737	-0.00883
0.244377	-0.00868
0.245017	-0.00838
0.245657	-0.0087
0.246296	-0.00869
0.246936	-0.00861
0.247576	-0.00922
0.248216	-0.01001
0.248855	-0.01044
0.249495	-0.01095
0.250135	-0.01144
0.250775	-0.01162
0.251415	-0.01161
0.252054	-0.01161
0.252694	-0.01187
0.253334	-0.01148
0.253974	-0.01106
0.254614	-0.01068
0.255253	-0.01038
0.255893	-0.01016
0.256533	-0.00994
0.257173	-0.00949
0.257812	-0.00914
0.258452	-0.00842
0.259092	-0.00796
0.259732	-0.00767
0.260372	-0.00763
0.261011	-0.00723
0.261651	-0.00732
0.262291	-0.00748
0.262931	-0.00726
0.26357	-0.00718
0.26421	-0.0068
0.26485	-0.00678
0.26549	-0.00692
0.26613	-0.00724
0.266769	-0.00701
0.267409	-0.0068
0.268049	-0.00654
0.268689	-0.00666
0.269328	-0.00647
0.269968	-0.00616
0.270608	-0.00568
0.271248	-0.00551
0.271888	-0.00553
0.272527	-0.00534
0.273167	-0.0052
0.273807	-0.00505
0.274447	-0.00474
0.275087	-0.00378
0.275726	-0.00344
0.276366	-0.00338
0.277006	-0.00326
0.277646	-0.00259
0.278285	-0.00238
0.278925	-0.00211
0.279565	-0.00223
0.280205	-0.0021
0.280844	-0.00174
0.281484	-0.00125
0.282124	-0.00102
0.282764	-0.00055
0.283404	-0.00047
0.284043	-0.00015
0.284683	0.0004
0.285323	0.000772
0.285963	0.000887
0.286602	0.001075
0.287242	0.001315
0.287882	0.001387
0.288522	0.001013
0.289162	0.000732
0.289801	0.000935
0.290441	0.001025
0.291081	0.001515
0.291721	0.001783
0.292361	0.001955
0.293	0.002156
0.29364	0.002306
0.29428	0.002035
0.29492	0.001857
0.295559	0.002135
0.296199	0.002191
0.296839	0.0023
0.297479	0.002902
0.298118	0.003112
0.298758	0.003453
0.299398	0.003823
0.300038	0.003505
0.300678	0.003562
0.301317	0.003832
0.301957	0.003765
0.302597	0.003484
0.303237	0.003678
0.303877	0.003522
0.304516	0.003849
0.305156	0.00412
0.305796	0.004532
0.306436	0.004594
0.307075	0.004757
0.307715	0.00448
0.308355	0.004252
0.308995	0.004266
0.309635	0.004207
0.310274	0.004435
0.310914	0.004704
0.311554	0.004863
0.312194	0.005245
0.312833	0.005764
0.313473	0.006385
0.314113	0.006701
0.314753	0.006758
0.315393	0.006749
0.316032	0.007138
0.316672	0.007367
0.317312	0.007397
0.317952	0.007171
0.318591	0.007138
0.319231	0.007674
0.319871	0.007748
0.320511	0.007397
0.321151	0.006926
0.32179	0.006953
0.32243	0.006179
0.32307	0.00552
0.32371	0.004738
0.32435	0.004226
0.324989	0.004095
0.325629	0.003954
0.326269	0.003518
0.326909	0.003545
0.327548	0.003201
0.328188	0.003289
0.328828	0.002969
0.329468	0.002422
0.330107	0.002272
0.330747	0.002102
0.331387	0.001704
0.332027	0.001622
0.332667	0.001925
0.333306	0.002048
0.333946	0.001667
0.334586	0.001291
0.335226	0.000651
0.335865	0.000159
0.336505	0.000118
0.337145	-0.00018
0.337785	-0.0005
0.338425	-0.00087
0.339064	-0.0009
0.339704	-0.00102
0.340344	-0.00062
0.340984	-0.00098
0.341624	-0.00136
0.342263	-0.001
0.342903	-0.00094
0.343543	-0.00103
0.344183	-0.00121
0.344822	-0.00118
0.345462	-0.00119
0.346102	-0.00074
0.346742	-0.00076
0.347382	-0.00033
0.348021	0.000267
0.348661	0.001143
0.349301	0.001633
0.349941	0.002348
0.35058	0.002809
0.35122	0.003142
0.35186	0.003318
0.3525	0.003553
0.35314	0.004351
0.353779	0.00517
0.354419	0.006096
0.355059	0.006723
0.355699	0.007049
0.356339	0.006829
0.356978	0.006354
0.357618	0.006052
0.358258	0.006179
0.358898	0.006387
0.359537	0.007169
0.360177	0.007587
0.360817	0.007414
0.361457	0.007637
0.362096	0.007786
0.362736	0.008264
0.363376	0.008871
0.364016	0.009395
0.364656	0.009956
0.365295	0.009541
0.365935	0.009358
0.366575	0.00897
0.367215	0.008851
0.367854	0.008521
0.368494	0.008449
0.369134	0.008324
0.369774	0.008284
0.370414	0.008408
0.371053	0.008306
0.371693	0.00834
0.372333	0.008176
0.372973	0.008818
0.373613	0.008148
0.374252	0.007734
0.374892	0.006811
0.375532	0.006085
0.376172	0.005974
0.376811	0.005533
0.377451	0.005034
0.378091	0.00408
0.378731	0.003418
0.37937	0.002585
0.38001	0.001699
0.38065	0.001323
0.38129	0.001402
0.38193	0.001615
0.382569	0.001294
0.383209	0.000925
0.383849	0.000945
0.384489	0.00015
0.385128	-5.3e-05
0.385768	7.4e-05
0.386408	-0.0002
0.387048	-0.00011
0.387688	-0.00058
0.388327	-0.00126
0.388967	-0.00169
0.389607	-0.00234
0.390247	-0.00218
0.390887	-0.00229
0.391526	-0.00183
0.392166	-0.00215
0.392806	-0.0027
0.393446	-0.00269
0.394085	-0.00261
0.394725	-0.00262
0.395365	-0.00288
0.396005	-0.00281
0.396645	-0.00283
0.397284	-0.00294
0.397924	-0.00334
0.398564	-0.00308
0.399204	-0.00317
0.399843	-0.00307
0.400483	-0.00248
0.401123	-0.00178
0.401763	-0.00105
0.402403	-0.00109
0.403042	-0.00123
0.403682	-0.00134
0.404322	-0.00104
0.404962	-0.00094
0.405602	-0.00131
0.406241	-0.00121
0.406881	-0.00126
0.407521	-0.00054
0.408161	-0.00042
0.4088	-0.00073
0.40944	-0.00112
0.41008	-0.00132
0.41072	-0.00128
0.411359	-0.00144
0.411999	-0.00172
0.412639	-0.00171
0.413279	-0.00161
0.413919	-0.00189
0.414558	-0.00223
0.415198	-0.00221
0.415838	-0.00235
0.416478	-0.00283
0.417117	-0.00247
0.417757	-0.00198
0.418397	-0.00173
0.419037	-0.00186
0.419677	-0.00202
0.420316	-0.0017
0.420956	-0.00192
0.421596	-0.00202
0.422236	-0.00204
0.422876	-0.00184
0.423515	-0.00201
0.424155	-0.00176
0.424795	-0.0016
0.425435	-0.00187
0.426074	-0.0024
0.426714	-0.00277
0.427354	-0.00239
0.427994	-0.00215
0.428633	-0.00199
0.429273	-0.002
0.429913	-0.00199
0.430553	-0.0012
0.431193	-0.00127
0.431832	-0.00145
0.432472	-0.00218
0.433112	-0.00175
0.433752	-0.0012
0.434391	-0.00098
0.435031	-0.00125
0.435671	-0.00144
0.436311	-0.00156
0.436951	-0.00206
0.43759	-0.00231
0.43823	-0.00269
0.43887	-0.00298
0.43951	-0.00295
0.44015	-0.00363
0.440789	-0.0036
0.441429	-0.00376
0.442069	-0.00423
0.442709	-0.00384
0.443348	-0.00439
0.443988	-0.00463
0.444628	-0.00531
0.445268	-0.0061
0.445908	-0.00677
0.446547	-0.00705
0.447187	-0.00753
0.447827	-0.00817
0.448467	-0.00897
0.449106	-0.00945
0.449746	-0.00972
0.450386	-0.01052
0.451026	-0.01187
0.451666	-0.01294
0.452305	-0.01322
0.452945	-0.01333
0.453585	-0.01416
0.454225	-0.01497
0.454865	-0.01582
0.455504	-0.01669
0.456144	-0.01678
0.456784	-0.01698
0.457424	-0.01684
0.458063	-0.01747
0.458703	-0.01737
0.459343	-0.01756
0.459983	-0.01732
0.460622	-0.01681
0.461262	-0.01661
0.461902	-0.016
0.462542	-0.01607
0.463182	-0.01538
0.463821	-0.01514
0.464461	-0.0151
0.465101	-0.01441
0.465741	-0.01411
0.46638	-0.01345
0.46702	-0.013
0.46766	-0.01274
0.4683	-0.01196
0.46894	-0.01145
0.469579	-0.0106
0.470219	-0.01001
0.470859	-0.00932
0.471499	-0.0087
0.472139	-0.00845
0.472778	-0.00802
0.473418	-0.00729
0.474058	-0.00672
0.474698	-0.00637
0.475337	-0.00571
0.475977	-0.0044
0.476617	-0.00334
0.477257	-0.0031
0.477897	-0.00323
0.478536	-0.00227
0.479176	-0.0013
0.479816	-0.00044
0.480456	0.000171
0.481095	0.000761
0.481735	0.001233
0.482375	0.001147
0.483015	0.001842
0.483654	0.001951
0.484294	0.001923
0.484934	0.002008
0.485574	0.002554
0.486214	0.003364
0.486853	0.003459
0.487493	0.004305
0.488133	0.003977
0.488773	0.004068
0.489413	0.00422
0.490052	0.004198
0.490692	0.004054
0.491332	0.004028
0.491972	0.00435
0.492611	0.004118
0.493251	0.004178
0.493891	0.004141
0.494531	0.004261
0.495171	0.004655
0.49581	0.004709
0.49645	0.004614
0.49709	0.005194
0.49773	0.005113
0.498369	0.005324
0.499009	0.005205
0.499649	0.005219
0.500289	0.005434
0.500929	0.005718
0.501568	0.006153
0.502208	0.007131
0.502848	0.00805
0.503488	0.008024
0.504128	0.008114
0.504767	0.008014
0.505407	0.007967
0.506047	0.007458
0.506687	0.007138
0.507326	0.007534
0.507966	0.007244
0.508606	0.006799
0.509246	0.007084
0.509885	0.007202
0.510525	0.007168
0.511165	0.006464
0.511805	0.006092
0.512445	0.00584
0.513084	0.005908
0.513724	0.006383
0.514364	0.006504
0.515004	0.00663
0.515643	0.007065
0.516283	0.007548
0.516923	0.007732
0.517563	0.007529
0.518203	0.00728
0.518842	0.007625
0.519482	0.008003
0.520122	0.007754
0.520762	0.007688
0.521402	0.007869
0.522041	0.007674
0.522681	0.008007
0.523321	0.008085
0.523961	0.008467
0.5246	0.008576
0.52524	0.009129
0.52588	0.009055
0.52652	0.008705
0.52716	0.007579
0.527799	0.006919
0.528439	0.006779
0.529079	0.006513
0.529719	0.00653
0.530358	0.006831
0.530998	0.00709
0.531638	0.006805
0.532278	0.007107
0.532917	0.007564
0.533557	0.007877
0.534197	0.007906
0.534837	0.007844
0.535477	0.007363
0.536116	0.007294
0.536756	0.007651
0.537396	0.007652
0.538036	0.007921
0.538676	0.008092
0.539315	0.008144
0.539955	0.007877
0.540595	0.007672
0.541235	0.00738
0.541874	0.00746
0.542514	0.007746
0.543154	0.007603
0.543794	0.007288
0.544434	0.006438
0.545073	0.006668
0.545713	0.006689
0.546353	0.006774
0.546993	0.007012
0.547632	0.007099
0.548272	0.007312
0.548912	0.007575
0.549552	0.007772
0.550192	0.007492
0.550831	0.007352
0.551471	0.007292
0.552111	0.007536
0.552751	0.007955
0.553391	0.00815
0.55403	0.008539
0.55467	0.008663
0.55531	0.008836
0.55595	0.009001
0.556589	0.00936
0.557229	0.009606
0.557869	0.009595
0.558509	0.009418
0.559149	0.009268
0.559788	0.009535
0.560428	0.009703
0.561068	0.01031
0.561708	0.01028
0.562347	0.010442
0.562987	0.01039
0.563627	0.009476
0.564267	0.009126
0.564906	0.009426
0.565546	0.009327
0.566186	0.00893
0.566826	0.008579
0.567466	0.008381
0.568105	0.008467
0.568745	0.008222
0.569385	0.008346
0.570025	0.00763
0.570665	0.007689
0.571304	0.007257
0.571944	0.006949
0.572584	0.006444
0.573224	0.006057
0.573863	0.00538
0.574503	0.004921
0.575143	0.00475
0.575783	0.004453
0.576423	0.003997
0.577062	0.003604
0.577702	0.003156
0.578342	0.00304
0.578982	0.002644
0.579621	0.002767
0.580261	0.002883
0.580901	0.002653
0.581541	0.002329
0.582181	0.001662
0.58282	0.000946
0.58346	0.000664
0.5841	0.000518
0.58474	0.00039
0.585379	0.000378
0.586019	6.13e-05
0.586659	-1.5e-05
0.587299	-8.4e-05
0.587939	0.00035
0.588578	0.001356
0.589218	0.001538
0.589858	0.001421
0.590498	0.001932
0.591137	0.002203
0.591777	0.001882
0.592417	0.001002
0.593057	0.000481
0.593697	0.00065
0.594336	0.001588
0.594976	0.001856
0.595616	0.001597
0.596256	0.001798
0.596895	0.001921
0.597535	0.001683
0.598175	0.001579
0.598815	0.001748
0.599455	0.001714
0.600094	0.00177
0.600734	0.001887
0.601374	0.002107
0.602014	0.002408
0.602654	0.002821
0.603293	0.002843
0.603933	0.002594
0.604573	0.00266
0.605213	0.002101
0.605852	0.001569
0.606492	0.001539
0.607132	0.001403
0.607772	0.001645
0.608412	0.001799
0.609051	0.001673
0.609691	0.00155
0.610331	0.001238
0.610971	0.00137
0.61161	0.00131
0.61225	0.001244
0.61289	0.000691
0.61353	-4.9e-05
0.614169	-0.00019
0.614809	-0.0001
0.615449	-0.00033
0.616089	-0.00039
0.616729	-5.3e-05
0.617368	0.000556
0.618008	0.000862
0.618648	0.001045
0.619288	0.000445
0.619928	0.000903
0.620567	0.001824
0.621207	0.001727
0.621847	0.001935
0.622487	0.002062
0.623126	0.002013
0.623766	0.002057
0.624406	0.002163
0.625046	0.002138
0.625686	0.002193
0.626325	0.002034
0.626965	0.002011
0.627605	0.001665
0.628245	0.00174
0.628884	0.002131
0.629524	0.002373
0.630164	0.002486
0.630804	0.002672
0.631444	0.002766
0.632083	0.002707
0.632723	0.002573
0.633363	0.002772
0.634003	0.002902
0.634642	0.002652
0.635282	0.002644
0.635922	0.002608
0.636562	0.002411
0.637202	0.002296
0.637841	0.001873
0.638481	0.001431
0.639121	0.000994
0.639761	0.000375
0.6404	0.000245
0.64104	-7.1e-05
0.64168	-0.00031
0.64232	-0.00041
0.64296	0.000414
0.643599	0.00064
0.644239	0.000445
0.644879	6.43e-05
0.645519	-0.00047
0.646158	-0.00072
0.646798	-0.00105
0.647438	-0.00055
0.648078	-0.00028
0.648718	-0.00027
0.649357	-0.0004
0.649997	-0.00079
0.650637	-0.00079
0.651277	-0.00097
0.651917	-0.00132
0.652556	-0.00132
0.653196	-0.00126
0.653836	-0.00128
0.654476	-0.00151
0.655115	-0.0019
0.655755	-0.00172
0.656395	-0.00144
0.657035	-0.00089
0.657675	-0.00031
0.658314	-0.00048
0.658954	-0.00047
0.659594	-0.00024
0.660234	-0.00018
0.660873	-0.00049
0.661513	-0.00078
0.662153	-0.00108
0.662793	-0.00082
0.663432	-0.0005
0.664072	-0.00049
0.664712	3.5e-05
0.665352	-8.9e-05
0.665992	-0.00022
0.666631	-9.4e-05
0.667271	-0.00014
0.667911	-0.00046
0.668551	-0.0009
0.669191	-0.00135
0.66983	-0.00157
0.67047	-0.00177
0.67111	-0.00168
0.67175	-0.0017
0.672389	-0.0022
0.673029	-0.00234
0.673669	-0.00277
0.674309	-0.00258
0.674949	-0.00211
0.675588	-0.00283
0.676228	-0.0026
0.676868	-0.00255
0.677508	-0.00258
0.678147	-0.00239
0.678787	-0.00265
0.679427	-0.00312
0.680067	-0.00242
0.680707	-0.0024
0.681346	-0.00268
0.681986	-0.00303
0.682626	-0.00349
0.683266	-0.00367
0.683905	-0.00368
0.684545	-0.0034
0.685185	-0.0031
0.685825	-0.0031
0.686465	-0.00268
0.687104	-0.00253
0.687744	-0.00276
0.688384	-0.0029
0.689024	-0.00248
0.689664	-0.00274
0.690303	-0.00275
0.690943	-0.00247
0.691583	-0.0026
0.692223	-0.00243
0.692862	-0.00244
0.693502	-0.00261
0.694142	-0.00264
0.694782	-0.00239
0.695421	-0.00229
0.696061	-0.00239
0.696701	-0.00259
0.697341	-0.00246
0.697981	-0.00268
0.69862	-0.00278
0.69926	-0.00315
0.6999	-0.00352
0.70054	-0.00291
0.70118	-0.00282
0.701819	-0.00249
0.702459	-0.00203
0.703099	-0.00206
0.703739	-0.00169
0.704378	-0.00138
0.705018	-0.00193
0.705658	-0.00242
0.706298	-0.00255
0.706938	-0.00248
0.707577	-0.00232
0.708217	-0.00208
0.708857	-0.00191
0.709497	-0.00192
0.710136	-0.00266
0.710776	-0.00268
0.711416	-0.00261
0.712056	-0.00245
0.712695	-0.00187
0.713335	-0.00179
0.713975	-0.00185
0.714615	-0.00172
0.715255	-0.00159
0.715894	-0.00188
0.716534	-0.00185
0.717174	-0.00207
0.717814	-0.00211
0.718454	-0.00164
0.719093	-0.00073
0.719733	-0.00056
0.720373	-0.00018
0.721013	2.43e-05
0.721652	0.000258
0.722292	0.000667
0.722932	0.000793
0.723572	0.00127
0.724212	0.001622
0.724851	0.001636
0.725491	0.001724
0.726131	0.001771
0.726771	0.002097
0.72741	0.001789
0.72805	0.001959
0.72869	0.001682
0.72933	0.001888
0.72997	0.002429
0.730609	0.003028
0.731249	0.003388
0.731889	0.003494
0.732529	0.003708
0.733168	0.003628
0.733808	0.003273
0.734448	0.003357
0.735088	0.003808
0.735728	0.003969
0.736367	0.004272
0.737007	0.004281
0.737647	0.004416
0.738287	0.004744
0.738927	0.004719
0.739566	0.005127
0.740206	0.005234
0.740846	0.005515
0.741486	0.005822
0.742125	0.005924
0.742765	0.006115
0.743405	0.005744
0.744045	0.005361
0.744684	0.00523
0.745324	0.004788
0.745964	0.004643
0.746604	0.005032
0.747244	0.005259
0.747883	0.00527
0.748523	0.005056
0.749163	0.005027
0.749803	0.004786
0.750443	0.004858
0.751082	0.00515
0.751722	0.004806
0.752362	0.004692
0.753002	0.004208
0.753641	0.004139
0.754281	0.004114
0.754921	0.003972
0.755561	0.004074
0.756201	0.004295
0.75684	0.004202
0.75748	0.003967
0.75812	0.004141
0.75876	0.004447
0.759399	0.0045
0.760039	0.004519
0.760679	0.004538
0.761319	0.004209
0.761958	0.00371
0.762598	0.003486
0.763238	0.003648
0.763878	0.004088
0.764518	0.004295
0.765157	0.003917
0.765797	0.003832
0.766437	0.003685
0.767077	0.003786
0.767717	0.003538
0.768356	0.003783
0.768996	0.004559
0.769636	0.005005
0.770276	0.006289
0.770915	0.007334
0.771555	0.007951
0.772195	0.008006
0.772835	0.008034
0.773475	0.008579
0.774114	0.00944
0.774754	0.009683
0.775394	0.009898
0.776034	0.009819
0.776673	0.009867
0.777313	0.010329
0.777953	0.01039
0.778593	0.010541
0.779233	0.010745
0.779872	0.010466
0.780512	0.010192
0.781152	0.010703
0.781792	0.011322
0.782431	0.012137
0.783071	0.012728
0.783711	0.013354
0.784351	0.013542
0.784991	0.013893
0.78563	0.014247
0.78627	0.014972
0.78691	0.015523
0.78755	0.015884
0.78819	0.015352
0.788829	0.014862
0.789469	0.015119
0.790109	0.015932
0.790749	0.016072
0.791388	0.016808
0.792028	0.017277
0.792668	0.017545
0.793308	0.017477
0.793947	0.016677
0.794587	0.015867
0.795227	0.01497
0.795867	0.014114
0.796507	0.013289
0.797146	0.012982
0.797786	0.013029
0.798426	0.012637
0.799066	0.01198
0.799706	0.011973
0.800345	0.01184
0.800985	0.011894
0.801625	0.01202
0.802265	0.012131
0.802904	0.012395
0.803544	0.01207
0.804184	0.012102
0.804824	0.012052
0.805464	0.012159
0.806103	0.011783
0.806743	0.011067
0.807383	0.010753
0.808023	0.010691
0.808662	0.010251
0.809302	0.010134
0.809942	0.009711
0.810582	0.00986
0.811222	0.009389
0.811861	0.009084
0.812501	0.008459
0.813141	0.009043
0.813781	0.009429
0.81442	0.009051
0.81506	0.008203
0.8157	0.008284
0.81634	0.007403
0.81698	0.006709
0.817619	0.006469
0.818259	0.006305
0.818899	0.005947
0.819539	0.005331
0.820179	0.004987
0.820818	0.004172
0.821458	0.003971
0.822098	0.003803
0.822738	0.003265
0.823377	0.00279
0.824017	0.002328
0.824657	0.002068
0.825297	0.002495
0.825937	0.002436
0.826576	0.0018
0.827216	0.001802
0.827856	0.001909
0.828496	0.002068
0.829135	0.00099
0.829775	0.000859
0.830415	0.000364
0.831055	-0.00062
0.831694	-0.00049
0.832334	-0.00114
0.832974	-0.00251
0.833614	-0.00373
0.834254	-0.0045
0.834893	-0.00435
0.835533	-0.00429
0.836173	-0.00399
0.836813	-0.00389
0.837452	-0.00396
0.838092	-0.00435
0.838732	-0.00463
0.839372	-0.00492
0.840012	-0.0051
0.840651	-0.00537
0.841291	-0.00552
0.841931	-0.00554
0.842571	-0.00573
0.84321	-0.00582
0.84385	-0.00578
0.84449	-0.00522
0.84513	-0.00485
0.84577	-0.00433
0.846409	-0.00457
0.847049	-0.00383
0.847689	-0.00284
0.848329	-0.00206
0.848969	-0.0014
0.849608	-0.002
0.850248	-0.00258
0.850888	-0.00333
0.851528	-0.00353
0.852167	-0.0043
0.852807	-0.0047
0.853447	-0.00471
0.854087	-0.00376
0.854727	-0.00387
0.855366	-0.00406
0.856006	-0.00394
0.856646	-0.00491
0.857286	-0.00482
0.857925	-0.0044
0.858565	-0.00411
0.859205	-0.00435
0.859845	-0.00517
0.860485	-0.00639
0.861124	-0.00741
0.861764	-0.00806
0.862404	-0.00849
0.863044	-0.0088
0.863683	-0.00966
0.864323	-0.01018
0.864963	-0.00945
0.865603	-0.00936
0.866243	-0.0092
0.866882	-0.00911
0.867522	-0.00933
0.868162	-0.0097
0.868802	-0.00957
0.869442	-0.0098
0.870081	-0.01027
0.870721	-0.0107
0.871361	-0.01042
0.872001	-0.0108
0.87264	-0.01164
0.87328	-0.01279
0.87392	-0.01375
0.87456	-0.01357
0.8752	-0.01374
0.875839	-0.01338
0.876479	-0.01295
0.877119	-0.01269
0.877759	-0.01339
0.878398	-0.01352
0.879038	-0.01384
0.879678	-0.01414
0.880318	-0.01387
0.880958	-0.01362
0.881597	-0.01308
0.882237	-0.01284
0.882877	-0.0127
0.883517	-0.01227
0.884156	-0.01199
0.884796	-0.01165
0.885436	-0.01088
0.886076	-0.01036
0.886715	-0.01023
0.887355	-0.00952
0.887995	-0.00896
0.888635	-0.0091
0.889275	-0.00892
0.889915	-0.00926
0.890554	-0.00939
0.891194	-0.00894
0.891834	-0.00914
0.892473	-0.00874
0.893113	-0.00791
0.893753	-0.00773
0.894393	-0.00756
0.895033	-0.00724
0.895672	-0.00695
0.896312	-0.0069
0.896952	-0.00662
0.897592	-0.00635
0.898232	-0.00577
0.898871	-0.00529
0.899511	-0.00465
0.900151	-0.00431
0.900791	-0.00364
0.90143	-0.00389
0.90207	-0.00378
0.90271	-0.00333
0.90335	-0.00343
0.90399	-0.00389
0.904629	-0.00318
0.905269	-0.00279
0.905909	-0.00242
0.906549	-0.00263
0.907188	-0.00324
0.907828	-0.00381
0.908468	-0.00369
0.909108	-0.00399
0.909748	-0.00471
0.910387	-0.00551
0.911027	-0.00532
0.911667	-0.00504
0.912307	-0.00494
0.912946	-0.00502
0.913586	-0.00411
0.914226	-0.00344
0.914866	-0.00335
0.915506	-0.00356
0.916145	-0.0038
0.916785	-0.00384
0.917425	-0.00411
0.918065	-0.00437
0.918705	-0.00428
0.919344	-0.0039
0.919984	-0.00315
0.920624	-0.00278
0.921264	-0.00256
0.921903	-0.00265
0.922543	-0.0029
0.923183	-0.00287
0.923823	-0.00238
0.924463	-0.00136
0.925102	-0.00034
0.925742	0.00022
0.926382	0.000799
0.927022	0.001982
0.927661	0.003471
0.928301	0.004012
0.928941	0.004797
0.929581	0.004124
0.930221	0.003605
0.93086	0.003918
0.9315	0.00455
0.93214	0.005759
0.93278	0.007117
0.933419	0.007908
0.934059	0.008151
0.934699	0.008845
0.935339	0.009198
0.935978	0.009119
0.936618	0.008953
0.937258	0.00909
0.937898	0.008967
0.938538	0.008837
0.939178	0.008924
0.939817	0.009211
0.940457	0.009734
0.941097	0.009803
0.941736	0.010062
0.942376	0.01052
0.943016	0.010882
0.943656	0.010795
0.944296	0.010462
0.944935	0.009624
0.945575	0.008987
0.946215	0.008178
0.946855	0.007845
0.947495	0.00763
0.948134	0.007906
0.948774	0.007823
0.949414	0.006807
0.950054	0.006228
0.950693	0.005977
0.951333	0.005713
0.951973	0.004606
0.952613	0.003653
0.953253	0.00347
0.953892	0.003676
0.954532	0.004869
0.955172	0.005433
0.955812	0.005548
0.956451	0.005564
0.957091	0.005731
0.957731	0.005598
0.958371	0.005554
0.959011	0.006469
0.95965	0.00731
0.96029	0.007769
0.96093	0.008071
0.96157	0.007898
0.962209	0.007789
0.962849	0.008186
0.963489	0.008828
0.964129	0.008858
0.964769	0.008526
0.965408	0.008342
0.966048	0.008501
0.966688	0.008458
0.967328	0.00822
0.967968	0.008182
0.968607	0.008309
0.969247	0.008352
0.969887	0.008406
0.970527	0.008569
0.971166	0.009195
0.971806	0.009538
0.972446	0.009806
0.973086	0.00987
0.973726	0.009815
0.974365	0.00985
0.975005	0.009569
0.975645	0.009407
0.976285	0.009081
0.976924	0.00888
0.977564	0.008889
0.978204	0.008406
0.978844	0.008323
0.979484	0.007692
0.980123	0.007261
0.980763	0.006894
0.981403	0.006207
0.982043	0.006023
0.982682	0.005653
0.983322	0.005354
0.983962	0.004888
0.984602	0.004489
0.985241	0.004161
0.985881	0.004205
0.986521	0.004491
0.987161	0.004562
0.987801	0.004364
0.988441	0.00405
0.98908	0.004509
0.98972	0.005054
0.99036	0.005482
0.990999	0.005257
0.991639	0.00537
0.992279	0.005203
0.992919	0.005583
0.993559	0.005812
0.994198	0.006435
0.994838	0.006959
0.995478	0.006992
0.996118	0.007305
0.996758	0.007798
0.997397	0.007698
0.998037	0.007811
0.998677	0.008296
0.999317	0.008334
0.999956	0.008252
1.0006	0.009091
1.00124	0.009565
1.00188	0.009857
1.00252	0.00984
1.00316	0.010515
1.00379	0.010549
1.00443	0.010853
1.00507	0.011097
1.00571	0.010956
1.00635	0.010839
1.00699	0.010702
1.00763	0.010614
1.00827	0.010407
1.00891	0.01063
1.00955	0.01046
1.01019	0.010471
1.01083	0.010327
1.01147	0.010157
1.01211	0.009892
1.01275	0.009995
1.01339	0.00939
1.01403	0.009198
1.01467	0.008945
1.01531	0.009499
1.01595	0.010216
1.01659	0.010571
1.01723	0.00992
1.01787	0.009702
1.01851	0.009403
1.01915	0.008999
1.01979	0.009023
1.02043	0.008509
1.02107	0.007932
1.02171	0.007596
1.02235	0.007294
1.02299	0.006603
1.02363	0.006136
1.02427	0.005791
1.02491	0.005835
1.02555	0.005609
1.02619	0.00562
1.02683	0.005435
1.02747	0.005366
1.02811	0.005187
1.02875	0.005201
1.02939	0.004629
1.03003	0.004773
1.03067	0.004839
1.03131	0.004836
1.03194	0.005355
1.03259	0.005833
1.03323	0.005813
1.03387	0.006058
1.0345	0.005824
1.03514	0.006231
1.03578	0.00636
1.03642	0.006325
1.03706	0.006411
1.0377	0.006214
1.03834	0.006765
1.03898	0.006664
1.03962	0.006535
1.04026	0.006251
1.0409	0.005373
1.04154	0.004488
1.04218	0.004189
1.04282	0.004285
1.04346	0.004069
1.0441	0.004243
1.04474	0.004171
1.04538	0.004221
1.04602	0.004812
1.04666	0.005011
1.0473	0.00489
1.04794	0.004562
1.04858	0.004616
1.04922	0.004375
1.04986	0.003993
1.0505	0.003657
1.05114	0.003533
1.05178	0.003282
1.05242	0.003251
1.05306	0.003325
1.0537	0.003202
1.05434	0.003526
1.05498	0.003308
1.05562	0.002832
1.05626	0.002693
1.0569	0.001878
1.05754	0.000986
1.05818	0.001072
1.05882	0.000411
1.05946	0.00061
1.0601	4.8e-05
1.06073	-0.00055
1.06137	-0.00072
1.06201	-0.00113
1.06265	-0.00109
1.0633	-0.00152
1.06393	-0.00137
1.06457	-0.00192
1.06521	-0.00234
1.06585	-0.00263
1.06649	-0.00289
1.06713	-0.00288
1.06777	-0.00297
1.06841	-0.00327
1.06905	-0.00339
1.06969	-0.00367
1.07033	-0.00411
1.07097	-0.00471
1.07161	-0.00478
1.07225	-0.00425
1.07289	-0.00369
1.07353	-0.00276
1.07417	-0.00169
1.07481	-0.00074
1.07545	-1.1e-05
1.07609	0.000604
1.07673	0.001191
1.07737	0.001118
1.07801	0.000339
1.07865	3.47e-05
1.07929	8.4e-05
1.07993	0.000223
1.08057	0.000642
1.08121	0.000771
1.08185	0.001061
1.08249	0.001591
1.08313	0.001916
1.08377	0.002231
1.08441	0.002201
1.08505	0.002253
1.08569	0.002703
1.08633	0.00286
1.08697	0.003194
1.08761	0.003471
1.08825	0.003535
1.08889	0.003521
1.08953	0.003566
1.09017	0.004031
1.09081	0.004523
1.09144	0.005305
1.09208	0.005464
1.09272	0.005539
1.09336	0.005669
1.094	0.005559
1.09464	0.005859
1.09528	0.006206
1.09592	0.006382
1.09656	0.006229
1.0972	0.005814
1.09784	0.005405
1.09848	0.004212
1.09912	0.003063
1.09976	0.001959
1.1004	0.000993
1.10104	2.33e-05
1.10168	-0.00067
1.10232	-0.00068
1.10296	-0.00034
1.1036	0.000169
1.10424	0.000358
1.10488	0.000429
1.10552	0.000559
1.10616	0.000863
1.1068	0.000996
1.10744	0.000986
1.10808	0.000785
1.10872	0.000771
1.10936	0.000932
1.11	0.001528
1.11064	0.001602
1.11128	0.001546
1.11192	0.001317
1.11256	0.001046
1.1132	0.001301
1.11384	0.001142
1.11448	0.001308
1.11512	0.000785
1.11576	0.000833
1.1164	0.000478
1.11704	0.000515
1.11768	0.000682
1.11832	0.000585
1.11895	0.000908
1.11959	0.000913
1.12024	0.001223
1.12088	0.001271
1.12152	0.001275
1.12215	0.001767
1.12279	0.001836
1.12343	0.002254
1.12407	0.00241
1.12471	0.002826
1.12535	0.003149
1.12599	0.003592
1.12663	0.004605
1.12727	0.005623
1.12791	0.006192
1.12855	0.007061
1.12919	0.007297
1.12983	0.00734
1.13047	0.007202
1.13111	0.007006
1.13175	0.006908
1.13239	0.006729
1.13303	0.006999
1.13367	0.006965
1.13431	0.006741
1.13495	0.006808
1.13559	0.007412
1.13623	0.008268
1.13687	0.008526
1.13751	0.008799
1.13815	0.00871
1.13879	0.009156
1.13943	0.009961
1.14007	0.011411
1.14071	0.012342
1.14135	0.013261
1.14199	0.014011
1.14263	0.015003
1.14327	0.01624
1.14391	0.017055
1.14455	0.017349
1.14519	0.017925
1.14583	0.01838
1.14647	0.019584
1.14711	0.020138
1.14775	0.021159
1.14838	0.022347
1.14902	0.023643
1.14966	0.02438
1.1503	0.024977
1.15094	0.025557
1.15158	0.025604
1.15222	0.025402
1.15286	0.025218
1.1535	0.025376
1.15414	0.025657
1.15478	0.025824
1.15542	0.02653
1.15606	0.027275
1.1567	0.027937
1.15734	0.028653
1.15798	0.029599
1.15862	0.030569
1.15926	0.031642
1.1599	0.032183
1.16054	0.032245
1.16118	0.032637
1.16182	0.033686
1.16246	0.034643
1.1631	0.035922
1.16374	0.036193
1.16438	0.036107
1.16502	0.036216
1.16566	0.036621
1.1663	0.036983
1.16694	0.037413
1.16758	0.037626
1.16822	0.037685
1.16886	0.037956
1.1695	0.03802
1.17014	0.038056
1.17078	0.038523
1.17142	0.038628
1.17206	0.038717
1.1727	0.038684
1.17334	0.038024
1.17398	0.037134
1.17462	0.036774
1.17526	0.036975
1.1759	0.036804
1.17654	0.036883
1.17718	0.036809
1.17782	0.036605
1.17846	0.036153
1.1791	0.036259
1.17973	0.036252
1.18037	0.035347
1.18101	0.034373
1.18165	0.033242
1.18229	0.032245
1.18293	0.031135
1.18357	0.029949
1.18421	0.029297
1.18485	0.028067
1.18549	0.027378
1.18613	0.026088
1.18677	0.025047
1.18741	0.024088
1.18805	0.023382
1.18869	0.023394
1.18933	0.023606
1.18997	0.022331
1.19061	0.020974
1.19125	0.019844
1.19189	0.018379
1.19253	0.017479
1.19317	0.016127
1.19381	0.014802
1.19445	0.013874
1.19509	0.013281
1.19573	0.012403
1.19637	0.011378
1.19701	0.010631
1.19765	0.010096
1.19829	0.009705
1.19893	0.009516
1.19957	0.009546
1.20021	0.008328
1.20085	0.007361
1.20149	0.006401
1.20213	0.006433
1.20277	0.00663
1.20341	0.005414
1.20405	0.004302
1.20469	0.002982
1.20533	0.00251
1.20596	0.002053
1.2066	0.001799
1.20724	0.001878
1.20789	0.001379
1.20852	0.000639
1.20916	-7.7e-06
1.2098	-0.00024
1.21044	-0.00126
1.21108	-0.00171
1.21172	-0.00149
1.21236	-0.00189
1.213	-0.00244
1.21364	-0.00397
1.21428	-0.00554
1.21492	-0.00574
1.21556	-0.00619
1.2162	-0.00686
1.21684	-0.00662
1.21748	-0.00682
1.21812	-0.00668
1.21876	-0.00658
1.2194	-0.00668
1.22004	-0.00675
1.22068	-0.00695
1.22132	-0.00693
1.22196	-0.00732
1.2226	-0.00765
1.22324	-0.00792
1.22388	-0.00862
1.22452	-0.00895
1.22516	-0.00863
1.2258	-0.0084
1.22644	-0.00871
1.22708	-0.00941
1.22772	-0.00991
1.22836	-0.00914
1.229	-0.00855
1.22964	-0.0081
1.23028	-0.00792
1.23092	-0.00779
1.23156	-0.00748
1.2322	-0.00736
1.23284	-0.00673
1.23348	-0.00625
1.23412	-0.00587
1.23476	-0.00535
1.2354	-0.00472
1.23603	-0.00492
1.23667	-0.0053
1.23731	-0.00527
1.23795	-0.00547
1.23859	-0.00516
1.23923	-0.00471
1.23987	-0.0045
1.24051	-0.00416
1.24115	-0.00345
1.24179	-0.00385
1.24243	-0.00393
1.24307	-0.0034
1.24371	-0.00271
1.24435	-0.00255
1.24499	-0.00266
1.24563	-0.00258
1.24627	-0.00242
1.24691	-0.00212
1.24755	-0.00216
1.24819	-0.00195
1.24883	-0.00171
1.24947	-0.00147
1.25011	-0.00134
1.25075	-0.0009
1.25139	-0.00047
1.25203	-0.0004
1.25267	-0.00032
1.25331	-0.00044
1.25395	-0.00051
1.25459	-0.00083
1.25523	-0.00052
1.25587	0.00022
1.25651	0.001261
1.25715	0.002122
1.25779	0.002969
1.25843	0.003727
1.25907	0.0045
1.25971	0.004705
1.26035	0.004358
1.26099	0.004333
1.26163	0.004441
1.26227	0.004709
1.26291	0.00487
1.26355	0.005009
1.26418	0.0049
1.26483	0.004941
1.26547	0.004879
1.26611	0.004757
1.26674	0.005027
1.26738	0.00497
1.26802	0.004341
1.26866	0.003622
1.2693	0.003816
1.26994	0.003679
1.27058	0.003584
1.27122	0.003155
1.27186	0.003057
1.2725	0.003974
1.27314	0.003637
1.27378	0.003732
1.27442	0.003682
1.27506	0.003567
1.2757	0.003466
1.27634	0.003457
1.27698	0.003457
1.27762	0.003405
1.27826	0.00328
[truncated: 36,384 more rows]

## Sheet: Supplementary Fig 1F
SEC profile of HcA1 wild type
ml	arb. units
0	0
0.18	-10
0.35	-9.956
0.53	-9.959
0.71	-9.981
0.89	-9.984
1.06	-9.98
1.24	-9.975
1.42	-9.952
1.6	-9.994
1.77	-10.008
1.95	-10.004
2.13	-10.006
2.31	-10.009
2.48	-10.003
2.66	-10.012
2.84	-10.012
3.02	-9.995
3.19	-10.01
3.37	-10.009
3.55	-10.019
3.73	-10.012
3.9	-10.014
4.08	-9.99
4.26	-10.016
4.44	-10.019
4.61	-10.017
4.79	-10.017
4.97	-10.026
5.15	-10.018
5.32	-10.037
5.5	-10.099
5.68	-8.667
5.86	-8.745
6.03	-8.886
6.21	-8.999
6.39	-8.751
6.57	-7.738
6.74	-6.785
6.92	-6.189
7.1	-5.646
7.28	-5.257
7.45	-4.637
7.63	-4.351
7.81	-3.92
7.99	-3.848
8.16	-3.613
8.34	-3.721
8.52	-3.573
8.7	-3.946
8.87	-3.907
9.05	-4.36
9.23	-4.547
9.41	-4.516
9.58	-4.83
9.76	-4.897
9.94	-5.059
10.12	-5.318
10.29	-5.222
10.47	-5.555
10.65	-5.723
10.83	-5.422
11	-5.831
11.18	-5.947
11.36	-5.515
11.54	-5.971
11.71	-6.11
11.89	-6.141
12.07	-6.598
12.25	-6.59
12.42	-7.319
12.6	-7.597
12.78	-7.986
12.96	-8.289
13.13	-8.463
13.31	-8.726
13.49	-8.923
13.67	-9.03
13.84	-9.187
14.02	-9.255
14.2	-9.359
14.38	-9.453
14.55	-9.504
14.73	-9.549
14.91	-9.587
15.09	-9.627
15.26	-9.642
15.44	-9.669
15.62	-9.676
15.8	-9.692
15.97	-9.699
16.15	-9.721
16.33	-9.72
16.51	-9.732
16.68	-9.75
16.86	-9.758
17.04	-9.754
17.22	-9.767
17.39	-9.768
17.57	-9.769
17.75	-9.771
17.93	-9.774
18.1	-9.776
18.28	-9.788
18.46	-9.777
18.64	-9.794
18.81	-9.806
18.99	-9.8
19.17	-9.792
19.35	-9.799
19.52	-9.802
19.7	-9.8
19.88	-9.811
20.06	-9.819
20.23	-9.811
20.41	-9.824
20.59	-9.813
20.77	-9.817
20.94	-9.821
21.12	-9.819
21.3	-9.82
21.48	-9.82
21.65	-9.825
21.83	-9.819
22.01	-9.821
22.19	-9.828
22.36	-9.825
22.54	-9.817
22.72	-9.826
22.9	-9.825
23.07	-9.828
23.25	-9.821
23.43	-9.821
23.61	-9.827
23.78	-9.821
23.96	-9.82
24.14	-9.823
24.32	-9.829
24.49	-9.82
24.67	-9.834
24.85	-9.825
25.03	-9.839
25.2	-9.826
25.38	-9.831
25.56	-9.835
25.74	-9.832
25.91	-9.839
26.09	-9.851
26.27	-9.837
26.45	-9.84
26.62	-9.843
26.8	-9.838
26.98	-9.849
27.16	-9.839
27.33	-9.844
27.51	-9.844
27.69	-9.849
27.87	-9.85
28.04	-9.845
28.22	-9.84
28.4	-9.85
28.58	-9.845
28.75	-9.849
28.93	-9.848
29.11	-9.859
29.29	-9.856
29.46	-9.85
29.64	-9.846
29.82	-9.855
30	-9.855
30.17	-9.861
30.35	-9.854
30.53	-9.845
30.71	-9.855
30.88	-9.858
31.06	-9.86
31.24	-9.857
31.42	-9.848
31.59	-9.857
31.77	-9.862
31.95	-9.855
32.13	-9.865
32.3	-9.862
32.48	-9.862
32.66	-9.856
32.84	-9.852
33.01	-9.86
33.19	-9.858
33.37	-9.85
33.55	-9.856
33.72	-9.847
33.9	-9.846
34.08	-9.85
34.26	-9.849
34.43	-9.851
34.61	-9.846
34.79	-9.846
34.97	-9.845
35.14	-9.848
35.32	-9.847
35.5	-9.847
35.68	-9.844
35.85	-9.85
36.03	-9.854
36.21	-9.848
36.39	-9.859
36.56	-9.858
36.74	-9.866
36.92	-9.876
37.1	-9.864
37.27	-9.873
37.45	-9.875
37.63	-9.878
37.81	-9.879
37.98	-9.886
38.16	-9.892
38.34	-9.881
38.52	-9.881
38.69	-9.881
38.87	-9.884
39.05	-9.884
39.23	-9.887
39.4	-9.893
39.58	-9.884
39.76	-9.882
39.94	-9.88
40.11	-9.893
40.29	-9.896
40.47	-9.892
40.65	-9.887
40.82	-9.89
41	-9.881
41.18	-9.882
41.36	-9.872
41.53	-9.858
41.71	-9.846
41.89	-9.829
42.07	-9.83
42.24	-9.813
42.42	-9.79
42.6	-9.777
42.78	-9.758
42.95	-9.738
43.13	-9.701
43.31	-9.684
43.48	-9.657
43.66	-9.61
43.84	-9.576
44.02	-9.537
44.19	-9.465
44.37	-9.422
44.55	-9.348
44.73	-9.247
44.9	-9.174
45.08	-9.045
45.26	-8.909
45.44	-8.761
45.61	-8.57
45.79	-8.361
45.97	-8.089
46.15	-7.774
46.32	-7.431
46.5	-6.883
46.68	-6.356
46.86	-5.67
47.03	-4.801
47.21	-3.891
47.39	-2.772
47.57	-1.503
47.74	-0.028
47.92	1.702
48.1	3.628
48.28	5.808
48.45	8.319
48.63	11.038
48.81	14.326
48.99	17.712
49.16	21.701
49.34	26.331
49.52	31.201
49.7	36.877
49.87	43.094
50.05	49.807
50.23	57.387
50.41	65.677
50.58	74.493
50.76	84.013
50.94	94.515
51.12	105.762
51.29	117.839
51.47	129.96
51.65	144.865
51.83	159.372
52	176.44
52.18	195.135
52.36	214.454
52.54	236.994
52.71	261.623
52.89	288.125
53.07	317.205
53.25	349.067
53.42	384.652
53.6	422.177
53.78	461.516
53.96	503.268
54.13	547.676
54.31	593.813
54.49	640.259
54.67	686.64
54.84	734.099
55.02	781.999
55.2	827.774
55.38	871.792
55.55	914.587
55.73	955.794
55.91	993.062
56.09	1030.12
56.26	1061.79
56.44	1091.52
56.62	1118.38
56.8	1139.72
56.97	1160.85
57.15	1176.62
57.33	1189.57
57.51	1200.38
57.68	1207.41
57.86	1212.03
58.04	1213.49
58.22	1212.78
58.39	1208.95
58.57	1202.43
58.75	1195.3
58.93	1184.11
59.1	1171.48
59.28	1157.49
59.46	1140
59.64	1123.38
59.81	1103.53
59.99	1080.42
60.17	1056.95
60.35	1032.99
60.52	1008.32
60.7	982.141
60.88	953.625
61.06	926.739
61.23	896.937
61.41	866.798
61.59	838.886
61.77	806.3
61.94	777.757
62.12	747.739
62.3	716.548
62.48	687.101
62.65	657.239
62.83	628.689
63.01	599.567
63.19	570.041
63.36	543.636
63.54	515.684
63.72	489.132
63.9	463.637
64.07	436.691
64.25	414.16
64.43	391.582
64.61	369.295
64.78	347.852
64.96	327.853
65.14	308.945
65.32	290.455
65.49	273.078
65.67	257.304
65.85	240.924
66.03	226.883
66.2	213.63
66.38	200.45
66.56	189.013
66.74	178.074
66.91	167.598
67.09	158.538
67.27	149.694
67.45	141.161
67.62	133.111
67.8	126.468
67.98	119.954
68.16	113.671
68.33	108.213
68.51	103.19
68.69	98.366
68.87	93.837
69.04	89.565
69.22	85.596
69.4	82.319
69.58	78.673
69.75	75.47
69.93	72.377
70.11	69.609
70.29	67.115
70.46	64.569
70.64	62.206
70.82	60.114
71	57.974
71.17	55.83
71.35	53.908
71.53	51.938
71.71	50.183
71.88	48.61
72.06	46.809
72.24	45.319
72.42	43.818
72.59	42.28
72.77	40.778
72.95	39.35
73.13	37.987
73.3	36.617
73.48	35.319
73.66	34.104
73.84	32.846
74.01	31.686
74.19	30.635
74.37	29.452
74.55	28.438
74.72	27.367
74.9	26.39
75.08	25.387
75.26	24.441
75.43	23.598
75.61	22.686
75.79	21.844
75.97	21.098
76.14	20.245
76.32	19.447
76.5	18.688
76.68	17.9
76.85	17.236
77.03	16.544
77.21	15.813
77.39	15.216
77.56	14.551
77.74	13.913
77.92	13.281
78.1	12.643
78.27	12.131
78.45	11.499
78.63	10.916
78.81	10.365
78.98	9.772
79.16	9.301
79.34	8.803
79.52	8.233
79.69	7.824
79.87	7.342
80.05	6.849
80.23	6.362
80.4	5.937
80.58	5.572
80.76	5.193
80.94	4.811
81.11	4.503
81.29	4.182
81.47	3.868
81.65	3.604
81.82	3.309
82	3.101
82.18	2.875
82.36	2.667
82.53	2.482
82.71	2.303
82.89	2.14
83.07	1.972
83.24	1.803
83.42	1.686
83.6	1.54
83.78	1.39
83.95	1.284
84.13	1.113
84.31	1.036
84.49	0.917
84.66	0.786
84.84	0.712
85.02	0.585
85.2	0.474
85.37	0.36
85.55	0.244
85.73	0.172
85.91	0.024
86.08	-0.097
86.26	-0.18
86.44	-0.328
86.62	-0.44
86.79	-0.538
86.97	-0.692
87.15	-0.753
87.32	-0.891
87.5	-1.003
87.68	-1.118
87.86	-1.242
88.03	-1.323
88.21	-1.449
88.39	-1.552
88.57	-1.615
88.74	-1.749
88.92	-1.842
89.1	-1.929
89.28	-2.048
89.45	-2.11
89.63	-2.207
89.81	-2.309
89.99	-2.369
90.16	-2.468
90.34	-2.547
90.52	-2.661
90.7	-2.766
90.87	-2.832
91.05	-2.93
91.23	-3.022
91.41	-3.084
91.58	-3.201
91.76	-3.271
91.94	-3.348
92.12	-3.457
92.29	-3.513
92.47	-3.62
92.65	-3.714
92.83	-3.79
93	-3.889
93.18	-3.961
93.36	-4.055
93.54	-4.167
93.71	-4.244
93.89	-4.346
94.07	-4.45
94.25	-4.531
94.42	-4.654
94.6	-4.724
94.78	-4.814
94.96	-4.907
95.13	-4.985
95.31	-5.071
95.49	-5.145
95.67	-5.228
95.84	-5.32
96.02	-5.361
96.2	-5.461
96.38	-5.523
96.55	-5.585
96.73	-5.671
96.91	-5.704
97.09	-5.781
97.26	-5.84
97.44	-5.874
97.62	-5.928
97.8	-5.965
97.97	-6.023
98.15	-6.069
98.33	-6.103
98.51	-6.145
98.68	-6.185
98.86	-6.195
99.04	-6.249
99.22	-6.271
99.39	-6.28
99.57	-6.315
99.75	-6.314
99.93	-6.329
100.1	-6.331
100.28	-6.34
100.46	-6.343
100.64	-6.339
100.81	-6.321
100.99	-6.314
101.17	-6.298
101.35	-6.278
101.52	-6.267
101.7	-6.238
101.88	-6.212
102.06	-6.185
102.23	-6.136
102.41	-6.113
102.59	-6.083
102.77	-6.049
102.94	-6.004
103.12	-5.988
103.3	-5.96
103.48	-5.922
103.65	-5.891
103.83	-5.878
104.01	-5.866
104.19	-5.861
104.36	-5.843
104.54	-5.819
104.72	-5.819
104.9	-5.803
105.07	-5.778
105.25	-5.762
105.43	-5.754
105.61	-5.723
105.78	-5.687
105.96	-5.668
106.14	-5.652
106.32	-5.607
106.49	-5.574
106.67	-5.534
106.85	-5.502
107.03	-5.468
107.2	-5.435
107.38	-5.393
107.56	-5.365
107.74	-5.336
107.91	-5.294
108.09	-5.276
108.27	-5.248
108.45	-5.214
108.62	-5.198
108.8	-5.171
108.98	-5.16
109.16	-5.135
109.33	-5.143
109.51	-5.165
109.69	-5.148
109.87	-5.189
110.04	-5.224
110.22	-5.23
110.4	-5.254
110.58	-5.28
110.75	-5.324
110.93	-5.351
111.11	-5.365
111.29	-5.399
111.46	-5.387
111.64	-5.362
111.82	-5.309
112	-5.235
112.17	-5.153
112.35	-5.06
112.53	-4.954
112.71	-4.792
112.88	-4.65
113.06	-4.465
113.24	-4.303
113.42	-4.095
113.59	-3.858
113.77	-3.632
113.95	-3.419
114.13	-3.119
114.3	-2.872
114.48	-2.575
114.66	-2.322
114.84	-2.076
115.01	-1.753
115.19	-1.506
115.37	-1.236
115.55	-0.998
115.72	-0.834
115.9	-0.532
116.08	-0.353
116.26	-0.21
116.43	0.07
116.61	0.194
116.79	0.464
116.97	0.612
117.14	0.739
117.32	0.985
117.5	1.135
117.68	1.33
117.85	1.581
118.03	1.77
118.21	2.089
118.39	2.323
118.56	2.614
118.74	2.934
118.92	3.255
119.1	3.557
119.27	3.885
119.45	4.155
119.63	4.365
119.81	4.583
119.98	4.782
120.16	4.962
120.34	5.176
120.52	5.276
120.69	5.403
120.87	5.473
121.05	5.453
121.23	5.446
121.4	5.362
121.58	5.21
121.76	5.103
121.94	4.883
122.11	4.722
122.29	4.439
122.47	4.073
122.65	3.685
122.82	3.272
123	2.858
123.18	2.427
123.36	1.966
123.53	1.537
123.71	1.068
123.89	0.556
124.07	0.094
124.24	-0.395
124.42	-0.911
124.6	-1.353
124.78	-1.846
124.95	-2.327
125.13	-2.739
125.31	-3.169
125.49	-3.587
125.66	-3.98
125.84	-4.336
126.02	-4.682
126.2	-5.008
126.37	-5.319
126.55	-5.597
126.73	-5.894
126.91	-6.113
127.08	-6.354
127.26	-6.566
127.44	-6.749
127.62	-6.926
127.79	-7.081
127.97	-7.229
128.15	-7.347
128.33	-7.46
128.5	-7.572
128.68	-7.659
128.86	-7.744
129.04	-7.831
129.21	-7.907
129.39	-7.969
129.57	-8.035
129.75	-8.096
129.92	-8.145
130.1	-8.204
130.28	-8.247
130.45	-8.305
130.63	-8.346
130.81	-8.388
130.99	-8.429
131.16	-8.477
131.34	-8.509
131.52	-8.553
131.7	-8.596
131.87	-8.631
132.05	-8.67
132.23	-8.705
132.41	-8.729
132.58	-8.769
132.76	-8.806
132.94	-8.843
133.12	-8.862
133.29	-8.895
133.47	-8.914
133.65	-8.936
133.83	-8.958
134	-8.97
134.18	-8.984
134.36	-8.988
134.54	-8.996
134.71	-9.003
134.89	-9.007
135.07	-9.009
135.25	-9.022
135.42	-9.019
135.6	-9.031
135.78	-9.025
135.96	-9.033
136.13	-9.041
136.31	-9.037
136.49	-9.058
136.67	-9.072
136.84	-9.073
137.02	-9.094
137.2	-9.1
137.38	-9.125
137.55	-9.126
137.73	-9.138
137.91	-9.159
138.09	-9.165
138.26	-9.176
138.44	-9.188
138.62	-9.195
138.8	-9.205
138.97	-9.218
139.15	-9.223
139.33	-9.235
139.51	-9.232
139.68	-9.249
139.86	-9.254
140.04	-9.268
140.22	-9.272
140.39	-9.28
140.57	-9.288
140.75	-9.299
140.93	-9.302
141.1	-9.315
141.28	-9.311
141.46	-9.327
141.64	-9.326
141.81	-9.343
141.99	-9.349
142.17	-9.357
142.35	-9.363
142.52	-9.375
142.7	-9.369
142.88	-9.384
143.06	-9.387
143.23	-9.395
143.41	-9.401
143.59	-9.395
143.77	-9.394
143.94	-9.416
144.12	-9.403
144.3	-9.413
144.48	-9.412
144.65	-9.399
144.83	-9.409
145.01	-9.399
145.19	-9.392
145.36	-9.401
145.54	-9.401
145.72	-9.402
145.9	-9.399
146.07	-9.403
146.25	-9.411
146.43	-9.433
146.61	-9.428
146.78	-9.44
146.96	-9.457
147.14	-9.457
147.32	-9.471
147.49	-9.479
147.67	-9.48
147.85	-9.489
148.03	-9.481
148.2	-9.494
148.38	-9.49
148.56	-9.5
148.74	-9.5
148.91	-9.503
149.09	-9.514
149.27	-9.513
149.45	-9.515
149.62	-9.506
149.8	-9.51
149.98	-9.51
150.16	-9.516
150.33	-9.509
150.51	-9.511
150.69	-9.514
150.87	-9.518
151.04	-9.522
151.22	-9.514
151.4	-9.523
151.58	-9.519
151.75	-9.533
151.93	-9.523
152.11	-9.523
152.29	-9.524
152.46	-9.524
152.64	-9.536
152.82	-9.54
153	-9.529
153.17	-9.538
153.35	-9.544
153.53	-9.54
153.71	-9.544
153.88	-9.538
154.06	-9.534
154.24	-9.529
154.42	-9.528
154.59	-9.531
154.77	-9.524
154.95	-9.526
155.13	-9.527
155.3	-9.524
155.48	-9.525
155.66	-9.517
155.84	-9.518
156.01	-9.51
156.19	-9.52
156.37	-9.526
156.55	-9.536
156.72	-9.542
156.9	-9.561
157.08	-9.572
157.26	-9.573
157.43	-9.581
157.61	-9.589
157.79	-9.593
157.97	-9.602
158.14	-9.615
158.32	-9.609
158.5	-9.625
158.68	-9.622
158.85	-9.628
159.03	-9.63
159.21	-9.634
159.39	-9.624
159.56	-9.634
159.74	-9.637
159.92	-9.636
160.1	-9.642
160.27	-9.637
160.45	-9.638
160.63	-9.643
160.81	-9.647
160.98	-9.64
161.16	-9.647
161.34	-9.643
161.52	-9.652
161.69	-9.644
161.87	-9.653
162.05	-9.652
162.23	-9.657
162.4	-9.66
162.58	-9.656
162.76	-9.658
162.94	-9.662
163.11	-9.66
163.29	-9.665
163.47	-9.671
163.65	-9.664
163.82	-9.667
164	-9.67
164.18	-9.666
164.36	-9.65
164.53	-9.662
164.71	-9.656
164.89	-9.652
165.07	-9.656
165.24	-9.643
165.42	-9.64
165.6	-9.636
165.78	-9.638
165.95	-9.622
166.13	-9.624
166.31	-9.646
166.49	-9.643
166.66	-9.638
166.84	-9.654
167.02	-9.658
167.2	-9.673
167.37	-9.677
167.55	-9.688
167.73	-9.683
167.91	-9.691
168.08	-9.695
168.26	-9.698
168.44	-9.708
168.62	-9.71
168.79	-9.709
168.97	-9.707
169.15	-9.683
169.33	-6.242
169.5	-5.332
169.68	-7.758
169.86	-8.458
170.04	-8.732
170.21	-8.903
170.39	-9.033
170.57	-9.192
170.75	-9.255

## Sheet: Supplementray Fig 1G
SEC profile of HcA1-TT/AA mutant
ml	arb. units
0	0
0.18	0.04
0.35	0.04
0.53	0.02
0.71	0.02
0.89	0.02
1.06	0.03
1.24	0.05
1.42	0.01
1.6	-0.01
1.77	0
1.95	-0.01
2.13	-0.01
2.31	0
2.48	-0.01
2.66	-0.01
2.84	0.01
3.02	-0.01
3.19	-0.01
3.37	-0.02
3.55	-0.01
3.73	-0.01
3.9	0.01
4.08	-0.02
4.26	-0.02
4.44	-0.02
4.61	-0.02
4.79	-0.03
4.97	-0.02
5.15	-0.04
5.32	-0.1
5.5	1.33
5.68	1.26
5.86	1.11
6.03	1
6.21	1.25
6.39	2.26
6.57	3.22
6.74	3.81
6.92	4.35
7.1	4.74
7.28	5.36
7.45	5.65
7.63	6.08
7.81	6.15
7.99	6.39
8.16	6.28
8.34	6.43
8.52	6.05
8.7	6.09
8.87	5.64
9.05	5.45
9.23	5.48
9.41	5.17
9.58	5.1
9.76	4.94
9.94	4.68
10.12	4.78
10.29	4.45
10.47	4.28
10.65	4.58
10.83	4.17
11	4.05
11.18	4.49
11.36	4.03
11.54	3.89
11.71	3.86
11.89	3.4
12.07	3.41
12.25	2.68
12.42	2.4
12.6	2.01
12.78	1.71
12.96	1.54
13.13	1.27
13.31	1.08
13.49	0.97
13.67	0.81
13.84	0.75
14.02	0.64
14.2	0.55
14.38	0.5
14.55	0.45
14.73	0.41
14.91	0.37
15.09	0.36
15.26	0.33
15.44	0.32
15.62	0.31
15.8	0.3
15.97	0.28
16.15	0.28
16.33	0.27
16.51	0.25
16.68	0.24
16.86	0.25
17.04	0.23
17.22	0.23
17.39	0.23
17.57	0.23
17.75	0.23
17.93	0.22
18.1	0.21
18.28	0.22
18.46	0.21
18.64	0.19
18.81	0.2
18.99	0.21
19.17	0.2
19.35	0.2
19.52	0.2
19.7	0.19
19.88	0.18
20.06	0.19
20.23	0.18
20.41	0.19
20.59	0.18
20.77	0.18
20.94	0.18
21.12	0.18
21.3	0.18
21.48	0.18
21.65	0.18
21.83	0.18
22.01	0.17
22.19	0.18
22.36	0.18
22.54	0.17
22.72	0.18
22.9	0.17
23.07	0.18
23.25	0.18
23.43	0.17
23.61	0.18
23.78	0.18
23.96	0.18
24.14	0.17
24.32	0.18
24.49	0.17
24.67	0.18
24.85	0.16
25.03	0.17
25.2	0.17
25.38	0.17
25.56	0.17
25.74	0.16
25.91	0.15
26.09	0.16
26.27	0.16
26.45	0.16
26.62	0.16
26.8	0.15
26.98	0.16
27.16	0.16
27.33	0.16
27.51	0.15
27.69	0.15
27.87	0.16
28.04	0.16
28.22	0.15
28.4	0.16
28.58	0.15
28.75	0.15
28.93	0.14
29.11	0.14
29.29	0.15
29.46	0.15
29.64	0.15
29.82	0.15
30	0.14
30.17	0.15
30.35	0.16
30.53	0.15
30.71	0.14
30.88	0.14
31.06	0.14
31.24	0.15
31.42	0.14
31.59	0.14
31.77	0.15
31.95	0.14
32.13	0.14
32.3	0.14
32.48	0.14
32.66	0.15
32.84	0.14
33.01	0.14
33.19	0.15
33.37	0.14
33.55	0.15
33.72	0.15
33.9	0.15
34.08	0.15
34.26	0.15
34.43	0.15
34.61	0.15
34.79	0.16
34.97	0.15
35.14	0.15
35.32	0.15
35.5	0.16
35.68	0.15
35.85	0.15
36.03	0.15
36.21	0.14
36.39	0.14
36.56	0.13
36.74	0.12
36.92	0.14
37.1	0.13
37.27	0.13
37.45	0.12
37.63	0.12
37.81	0.11
37.98	0.11
38.16	0.12
38.34	0.12
38.52	0.12
38.69	0.12
38.87	0.12
39.05	0.11
39.23	0.11
39.4	0.12
39.58	0.12
39.76	0.12
39.94	0.11
40.11	0.1
40.29	0.11
40.47	0.11
40.65	0.11
40.82	0.12
41	0.12
41.18	0.13
41.36	0.14
41.53	0.15
41.71	0.17
41.89	0.17
42.07	0.19
42.24	0.21
42.42	0.22
42.6	0.24
42.78	0.26
42.95	0.3
43.13	0.32
43.31	0.34
43.48	0.39
43.66	0.42
43.84	0.46
44.02	0.54
44.19	0.58
44.37	0.65
44.55	0.75
44.73	0.83
44.9	0.96
45.08	1.09
45.26	1.24
45.44	1.43
45.61	1.64
45.79	1.91
45.97	2.23
46.15	2.57
46.32	3.12
46.5	3.64
46.68	4.33
46.86	5.2
47.03	6.11
47.21	7.23
47.39	8.5
47.57	9.97
47.74	11.7
47.92	13.63
48.1	15.81
48.28	18.32
48.45	21.04
48.63	24.33
48.81	27.71
48.99	31.7
49.16	36.33
49.34	41.2
49.52	46.88
49.7	53.09
49.87	59.81
50.05	67.39
50.23	75.68
50.41	84.49
50.58	94.01
50.76	104.52
50.94	115.76
51.12	127.84
51.29	139.96
51.47	154.87
51.65	169.37
51.83	186.44
52	205.14
52.18	224.45
52.36	246.99
52.54	271.62
52.71	298.13
52.89	327.21
53.07	359.07
53.25	394.65
53.42	432.18
53.6	471.52
53.78	513.27
53.96	557.68
54.13	603.81
54.31	650.26
54.49	696.64
54.67	744.1
54.84	792
55.02	837.77
55.2	881.79
55.38	924.59
55.55	965.79
55.73	1003.06
55.91	1040.12
56.09	1071.79
56.26	1101.52
56.44	1128.38
56.62	1149.72
56.8	1170.85
56.97	1186.62
57.15	1199.57
57.33	1210.38
57.51	1217.41
57.68	1222.03
57.86	1223.49
58.04	1222.78
58.22	1218.95
58.39	1212.43
58.57	1205.3
58.75	1194.11
58.93	1181.48
59.1	1167.49
59.28	1150
59.46	1133.38
59.64	1113.53
59.81	1090.42
59.99	1066.95
60.17	1042.99
60.35	1018.32
60.52	992.14
60.7	963.63
60.88	936.74
61.06	906.94
61.23	876.8
61.41	848.89
61.59	816.3
61.77	787.76
61.94	757.74
62.12	726.55
62.3	697.1
62.48	667.24
62.65	638.69
62.83	609.57
63.01	580.04
63.19	553.64
63.36	525.68
63.54	499.13
63.72	473.64
63.9	446.69
64.07	424.16
64.25	401.58
64.43	379.3
64.61	357.85
64.78	337.85
64.96	318.95
65.14	300.46
65.32	283.08
65.49	267.3
65.67	250.92
65.85	236.88
66.03	223.63
66.2	210.45
66.38	199.01
66.56	188.07
66.74	177.6
66.91	168.54
67.09	159.69
67.27	151.16
67.45	143.11
67.62	136.47
67.8	129.95
67.98	123.67
68.16	118.21
68.33	113.19
68.51	108.37
68.69	103.84
68.87	99.57
69.04	95.6
69.22	92.32
69.4	88.67
69.58	85.47
69.75	82.38
69.93	79.61
70.11	77.12
70.29	74.57
70.46	72.21
70.64	70.11
70.82	67.97
71	65.83
71.17	63.91
71.35	61.94
71.53	60.18
71.71	58.61
71.88	56.81
72.06	55.32
72.24	53.82
72.42	52.28
72.59	50.78
72.77	49.35
72.95	47.99
73.13	46.62
73.3	45.32
73.48	44.1
73.66	42.85
73.84	41.69
74.01	40.64
74.19	39.45
74.37	38.44
74.55	37.37
74.72	36.39
74.9	35.39
75.08	34.44
75.26	33.6
75.43	32.69
75.61	31.84
75.79	31.1
75.97	30.25
76.14	29.45
76.32	28.69
76.5	27.9
76.68	27.24
76.85	26.54
77.03	25.81
77.21	25.22
77.39	24.55
77.56	23.91
77.74	23.28
77.92	22.64
78.1	22.13
78.27	21.5
78.45	20.92
78.63	20.37
78.81	19.77
78.98	19.3
79.16	18.8
79.34	18.23
79.52	17.82
79.69	17.34
79.87	16.85
80.05	16.36
80.23	15.94
80.4	15.57
80.58	15.19
80.76	14.81
80.94	14.5
81.11	14.18
81.29	13.87
81.47	13.6
81.65	13.31
81.82	13.1
82	12.88
82.18	12.67
82.36	12.48
82.53	12.3
82.71	12.14
82.89	11.97
83.07	11.8
83.24	11.69
83.42	11.54
83.6	11.39
83.78	11.28
83.95	11.11
84.13	11.04
84.31	10.92
84.49	10.79
84.66	10.71
84.84	10.59
85.02	10.47
85.2	10.36
85.37	10.24
85.55	10.17
85.73	10.02
85.91	9.9
86.08	9.82
86.26	9.67
86.44	9.56
86.62	9.46
86.79	9.31
86.97	9.25
87.15	9.11
87.32	9
87.5	8.88
87.68	8.76
87.86	8.68
88.03	8.55
88.21	8.45
88.39	8.39
88.57	8.25
88.74	8.16
88.92	8.07
89.1	7.95
89.28	7.89
89.45	7.79
89.63	7.69
89.81	7.63
89.99	7.53
90.16	7.45
90.34	7.34
90.52	7.23
90.7	7.17
90.87	7.07
91.05	6.98
91.23	6.92
91.41	6.8
91.58	6.73
91.76	6.65
91.94	6.54
92.12	6.49
92.29	6.38
92.47	6.29
92.65	6.21
92.83	6.11
93	6.04
93.18	5.95
93.36	5.83
93.54	5.76
93.71	5.65
93.89	5.55
94.07	5.47
94.25	5.35
94.42	5.28
94.6	5.19
94.78	5.09
94.96	5.02
95.13	4.93
95.31	4.86
95.49	4.77
95.67	4.68
95.84	4.64
96.02	4.54
96.2	4.48
96.38	4.42
96.55	4.33
96.73	4.3
96.91	4.22
97.09	4.16
97.26	4.13
97.44	4.07
97.62	4.04
97.8	3.98
97.97	3.93
98.15	3.9
98.33	3.86
98.51	3.82
98.68	3.81
98.86	3.75
99.04	3.73
99.22	3.72
99.39	3.69
99.57	3.69
99.75	3.67
99.93	3.67
100.1	3.66
100.28	3.66
100.46	3.66
100.64	3.68
100.81	3.69
100.99	3.7
101.17	3.72
101.35	3.73
101.52	3.76
101.7	3.79
101.88	3.82
102.06	3.86
102.23	3.89
102.41	3.92
102.59	3.95
102.77	4
102.94	4.01
103.12	4.04
103.3	4.08
103.48	4.11
103.65	4.12
103.83	4.13
104.01	4.14
104.19	4.16
104.36	4.18
104.54	4.18
104.72	4.2
104.9	4.22
105.07	4.24
105.25	4.25
105.43	4.28
105.61	4.31
105.78	4.33
105.96	4.35
106.14	4.39
106.32	4.43
106.49	4.47
106.67	4.5
106.85	4.53
107.03	4.57
107.2	4.61
107.38	4.64
107.56	4.66
107.74	4.71
107.91	4.72
108.09	4.75
108.27	4.79
108.45	4.8
108.62	4.83
108.8	4.84
108.98	4.87
109.16	4.86
109.33	4.84
109.51	4.85
109.69	4.81
109.87	4.78
110.04	4.77
110.22	4.75
110.4	4.72
110.58	4.68
110.75	4.65
110.93	4.64
111.11	4.6
111.29	4.61
111.46	4.64
111.64	4.69
111.82	4.77
112	4.85
112.17	4.94
112.35	5.05
112.53	5.21
112.71	5.35
112.88	5.54
113.06	5.7
113.24	5.91
113.42	6.14
113.59	6.37
113.77	6.58
113.95	6.88
114.13	7.13
114.3	7.43
114.48	7.68
114.66	7.92
114.84	8.25
115.01	8.49
115.19	8.76
115.37	9
115.55	9.17
115.72	9.47
115.9	9.65
116.08	9.79
116.26	10.07
116.43	10.19
116.61	10.46
116.79	10.61
116.97	10.74
117.14	10.99
117.32	11.14
117.5	11.33
117.68	11.58
117.85	11.77
118.03	12.09
118.21	12.32
118.39	12.61
118.56	12.93
118.74	13.26
118.92	13.56
119.1	13.89
119.27	14.16
119.45	14.37
119.63	14.58
119.81	14.78
119.98	14.96
120.16	15.18
120.34	15.28
120.52	15.4
120.69	15.47
120.87	15.45
121.05	15.45
121.23	15.36
121.4	15.21
121.58	15.1
121.76	14.88
121.94	14.72
122.11	14.44
122.29	14.07
122.47	13.69
122.65	13.27
122.82	12.86
123	12.43
123.18	11.97
123.36	11.54
123.53	11.07
123.71	10.56
123.89	10.09
124.07	9.61
124.24	9.09
124.42	8.65
124.6	8.15
124.78	7.67
124.95	7.26
125.13	6.83
125.31	6.41
125.49	6.02
125.66	5.66
125.84	5.32
126.02	4.99
126.2	4.68
126.37	4.4
126.55	4.11
126.73	3.89
126.91	3.65
127.08	3.43
127.26	3.25
127.44	3.07
127.62	2.92
127.79	2.77
127.97	2.65
128.15	2.54
128.33	2.43
128.5	2.34
128.68	2.26
128.86	2.17
129.04	2.09
129.21	2.03
129.39	1.97
129.57	1.9
129.75	1.86
129.92	1.8
130.1	1.75
130.28	1.7
130.45	1.65
130.63	1.61
130.81	1.57
130.99	1.52
131.16	1.49
131.34	1.45
131.52	1.4
131.7	1.37
131.87	1.33
132.05	1.3
132.23	1.27
132.41	1.23
132.58	1.19
132.76	1.16
132.94	1.14
133.12	1.11
133.29	1.09
133.47	1.06
133.65	1.04
133.83	1.03
134	1.02
134.18	1.01
134.36	1
134.54	1
134.71	0.99
134.89	0.99
135.07	0.98
135.25	0.98
135.42	0.97
135.6	0.98
135.78	0.97
135.96	0.96
136.13	0.96
136.31	0.94
136.49	0.93
136.67	0.93
136.84	0.91
137.02	0.9
137.2	0.88
137.38	0.87
137.55	0.86
137.73	0.84
137.91	0.84
138.09	0.82
138.26	0.81
138.44	0.81
138.62	0.8
138.8	0.78
138.97	0.78
139.15	0.77
139.33	0.77
139.51	0.75
139.68	0.75
139.86	0.73
140.04	0.73
140.22	0.72
140.39	0.71
140.57	0.7
140.75	0.7
140.93	0.69
141.1	0.69
141.28	0.67
141.46	0.67
141.64	0.66
141.81	0.65
141.99	0.64
142.17	0.64
142.35	0.63
142.52	0.63
142.7	0.62
142.88	0.61
143.06	0.61
143.23	0.6
143.41	0.61
143.59	0.61
143.77	0.58
143.94	0.6
144.12	0.59
144.3	0.59
144.48	0.6
144.65	0.59
144.83	0.6
145.01	0.61
145.19	0.6
145.36	0.6
145.54	0.6
145.72	0.6
145.9	0.6
146.07	0.59
146.25	0.57
146.43	0.57
146.61	0.56
146.78	0.54
146.96	0.54
147.14	0.53
147.32	0.52
147.49	0.52
147.67	0.51
147.85	0.52
148.03	0.51
148.2	0.51
148.38	0.5
148.56	0.5
148.74	0.5
148.91	0.49
149.09	0.49
149.27	0.49
149.45	0.49
149.62	0.49
149.8	0.49
149.98	0.48
150.16	0.49
150.33	0.49
150.51	0.49
150.69	0.48
150.87	0.48
151.04	0.49
151.22	0.48
151.4	0.48
151.58	0.47
151.75	0.48
151.93	0.48
152.11	0.48
152.29	0.48
152.46	0.46
152.64	0.46
152.82	0.47
153	0.46
153.17	0.46
153.35	0.46
153.53	0.46
153.71	0.46
153.88	0.47
154.06	0.47
154.24	0.47
154.42	0.47
154.59	0.48
154.77	0.47
154.95	0.47
155.13	0.48
155.3	0.48
155.48	0.48
155.66	0.48
155.84	0.49
156.01	0.48
156.19	0.47
156.37	0.46
156.55	0.46
156.72	0.44
156.9	0.43
157.08	0.43
157.26	0.42
157.43	0.41
157.61	0.41
157.79	0.4
157.97	0.39
158.14	0.39
158.32	0.38
158.5	0.38
158.68	0.37
158.85	0.37
159.03	0.37
159.21	0.38
159.39	0.37
159.56	0.36
159.74	0.36
159.92	0.36
160.1	0.36
160.27	0.36
160.45	0.36
160.63	0.35
160.81	0.36
160.98	0.35
161.16	0.36
161.34	0.35
161.52	0.36
161.69	0.35
161.87	0.35
162.05	0.34
162.23	0.34
162.4	0.34
162.58	0.34
162.76	0.34
162.94	0.34
163.11	0.34
163.29	0.33
163.47	0.34
163.65	0.33
163.82	0.33
164	0.33
164.18	0.35
164.36	0.34
164.53	0.34
164.71	0.35
164.89	0.34
165.07	0.36
165.24	0.36
165.42	0.36
165.6	0.36
165.78	0.38
165.95	0.38
166.13	0.35
166.31	0.36
166.49	0.36
166.66	0.35
166.84	0.34
167.02	0.33
167.2	0.32
167.37	0.31
167.55	0.32
167.73	0.31
167.91	0.31
168.08	0.3
168.26	0.29
168.44	0.29
168.62	0.29
168.79	0.29
168.97	0.32
169.15	3.76
169.33	4.67
169.5	2.24
169.68	1.54
169.86	1.27
170.04	1.1
170.21	0.97
170.39	0.81
170.57	0.75
170.75	0.67

## Sheet: Supplementray Fig 1H
SEC profile of HcA1 F953G mutant
ml	arb. units
0	0
0.18	0.07
0.36	0.09
0.53	0.1
0.71	0.06
0.89	0.04
1.07	0.01
1.24	0.01
1.42	0.01
1.6	-0.01
1.78	0.01
1.95	-0.01
2.13	0
2.31	-0.01
2.49	-0.01
2.66	0
2.84	-0.01
3.02	0.02
3.2	0
3.37	0.01
3.55	0
3.73	0
3.91	0.01
4.08	0.01
4.26	0.01
4.44	0.02
4.62	0.02
4.79	0.02
4.97	0.02
5.15	0.02
5.33	-0.13
5.5	0.93
5.68	0.92
5.86	0.84
6.04	0.73
6.21	0.86
6.39	1.96
6.57	2.96
6.75	3.84
6.92	4.34
7.1	4.64
7.28	5.01
7.46	5.27
7.63	5.37
7.81	5.59
7.99	5.45
8.17	5.85
8.34	5.53
8.52	5.26
8.7	5.9
8.88	5.23
9.05	5.15
9.23	5.24
9.41	5.06
9.59	5.12
9.76	5.03
9.94	4.68
10.12	4.63
10.3	3.89
10.47	3.59
10.65	3.17
10.83	2.85
11.01	2.74
11.18	2.48
11.36	2.01
11.54	1.88
11.72	1.53
11.89	1.42
12.07	1.2
12.25	0.98
12.43	0.88
12.6	0.73
12.78	0.61
12.96	0.53
13.14	0.46
13.31	0.41
13.49	0.36
13.67	0.3
13.85	0.29
14.02	0.25
14.2	0.24
14.38	0.22
14.56	0.2
14.73	0.18
14.91	0.18
15.09	0.17
15.27	0.17
15.44	0.14
15.62	0.14
15.8	0.12
15.98	0.1
16.15	0.1
16.33	0.09
16.51	0.07
16.69	0.06
16.86	0.06
17.04	0.05
17.22	0.06
17.4	0.04
17.57	0.05
17.75	0.04
17.93	0.05
18.11	0.04
18.28	0.02
18.46	0.04
18.64	0.02
18.82	0.02
18.99	0.02
19.17	0.02
19.35	0.01
19.53	0.01
19.7	0.01
19.88	0.01
20.06	0.01
20.24	0.01
20.41	0
20.59	0
20.77	0
20.95	0.01
21.12	0
21.3	-0.01
21.48	-0.01
21.66	-0.01
21.83	-0.01
22.01	-0.02
22.19	-0.01
22.37	-0.02
22.54	-0.02
22.72	-0.01
22.9	-0.02
23.08	-0.02
23.25	-0.02
23.43	-0.03
23.61	-0.02
23.79	-0.01
23.96	0
24.14	-0.01
24.32	0
24.5	0
24.67	0.01
24.85	0.01
25.03	0.01
25.21	0.01
25.38	0.02
25.56	0.01
25.74	0.02
25.92	0
26.09	0
26.27	-0.01
26.45	-0.01
26.63	-0.03
26.8	-0.03
26.98	-0.03
27.16	-0.04
27.34	-0.04
27.51	-0.06
27.69	-0.05
27.87	-0.05
28.05	-0.05
28.22	-0.06
28.4	-0.05
28.58	-0.07
28.76	-0.07
28.93	-0.07
29.11	-0.05
29.29	-0.07
29.47	-0.07
29.64	-0.08
29.82	-0.08
30	-0.08
30.18	-0.08
30.35	-0.07
30.53	-0.07
30.71	-0.08
30.89	-0.08
31.06	-0.09
31.24	-0.09
31.42	-0.09
31.6	-0.09
31.77	-0.09
31.95	-0.09
32.13	-0.09
32.31	-0.09
32.48	-0.09
32.66	-0.09
32.84	-0.09
33.02	-0.09
33.19	-0.09
33.37	-0.09
33.55	-0.09
33.73	-0.09
33.9	-0.08
34.08	-0.07
34.26	-0.08
34.44	-0.07
34.61	-0.07
34.79	-0.05
34.97	-0.06
35.15	-0.06
35.32	-0.05
35.5	-0.05
35.68	-0.04
35.86	-0.04
36.03	-0.05
36.21	-0.05
36.39	-0.06
36.57	-0.07
36.74	-0.07
36.92	-0.07
37.1	-0.08
37.28	-0.09
37.45	-0.08
37.63	-0.09
37.81	-0.1
37.99	-0.1
38.16	-0.1
38.34	-0.11
38.52	-0.11
38.7	-0.1
38.87	-0.11
39.05	-0.11
39.23	-0.1
39.41	-0.11
39.58	-0.11
39.76	-0.1
39.94	-0.11
40.12	-0.11
40.29	-0.1
40.47	-0.11
40.65	-0.11
40.83	-0.1
41	-0.1
41.18	-0.09
41.36	-0.08
41.54	-0.08
41.71	-0.08
41.89	-0.08
42.07	-0.06
42.25	-0.05
42.42	-0.04
42.6	-0.02
42.78	0
42.96	0.04
43.13	0.05
43.31	0.09
43.49	0.14
43.67	0.17
43.85	0.24
44.02	0.31
44.2	0.35
44.38	0.45
44.56	0.54
44.73	0.63
44.91	0.79
45.09	0.9
45.27	1.08
45.44	1.28
45.62	1.46
45.8	1.79
45.98	2.07
46.15	2.47
46.33	3.07
46.51	3.61
46.69	4.51
46.86	5.36
47.04	6.32
47.22	7.84
47.4	9.18
47.57	10.85
47.75	12.99
47.93	15.12
48.11	17.9
48.28	20.91
48.46	24.45
48.64	28.62
48.82	33.19
48.99	38.83
49.17	44.97
49.35	51.17
49.53	59.31
49.7	67.21
49.88	76.05
50.06	86.35
50.24	96.02
50.41	107.23
50.59	119.23
50.77	131.21
50.95	144.32
51.12	157.95
51.3	172.39
51.48	187.9
51.66	204.09
51.83	222.44
52.01	241.98
52.19	263.02
52.37	288.86
52.54	314.84
52.72	343.29
52.9	377.87
53.08	412.45
53.25	451.5
53.43	492.73
53.61	535.86
53.79	583.64
53.96	632.67
54.14	682.57
54.32	733.32
54.5	784.26
54.67	834.26
54.85	884.63
55.03	930.52
55.21	975.04
55.38	1016.29
55.56	1052.88
55.74	1088
55.92	1117.1
56.09	1143.01
56.27	1166.58
56.45	1184.59
56.63	1199.57
56.8	1211.94
56.98	1217.11
57.16	1222.86
57.34	1222.72
57.51	1219.84
57.69	1217.2
57.87	1208.54
58.05	1199.11
58.22	1187.79
58.4	1174.13
58.58	1158.7
58.76	1138.71
58.93	1122.29
59.11	1098.86
59.29	1075.76
59.47	1054.13
59.64	1024.87
59.82	999.66
60	974.22
60.18	942.4
60.35	913.18
60.53	882.31
60.71	852.31
60.89	821.54
61.06	787.65
61.24	759.9
61.42	725.72
61.6	693.54
61.77	664.06
61.95	630.58
62.13	600.87
62.31	572.66
62.48	541.98
62.66	514.63
62.84	487.84
63.02	460.21
63.19	434.4
63.37	409.27
63.55	386.92
63.73	362.8
63.9	340.6
64.08	321.79
64.26	300.77
64.44	282.27
64.61	265.47
64.79	248.12
64.97	234.2
65.15	219.12
65.32	205.55
65.5	192.16
65.68	180.3
65.86	169.46
66.03	158.85
66.21	149.35
66.39	141.57
66.57	133.08
66.74	125.61
66.92	119.23
67.1	112.47
67.28	107.06
67.45	101.93
67.63	96.79
67.81	92.39
67.99	88.57
68.16	84.62
68.34	81.13
68.52	77.76
68.7	74.84
68.87	72.01
69.05	69.22
69.23	66.87
69.41	64.34
69.58	62.2
69.76	60.36
69.94	58.12
70.12	56.41
70.29	54.7
70.47	52.98
70.65	51.37
70.83	49.76
71	48.38
71.18	46.89
71.36	45.49
71.54	44.32
71.71	42.89
71.89	41.66
72.07	40.61
72.25	39.26
72.42	38.3
72.6	37.21
72.78	36.1
72.96	35.16
73.13	34.16
73.31	33.28
73.49	32.34
73.67	31.42
73.84	30.72
74.02	29.84
74.2	29.03
74.38	28.35
74.55	27.53
74.73	26.93
74.91	26.29
75.09	25.53
75.26	25.06
75.44	24.41
75.62	23.86
75.8	23.27
75.97	22.69
76.15	22.27
76.33	21.71
76.51	21.16
76.68	20.7
76.86	20.13
77.04	19.67
77.22	19.23
77.39	18.71
77.57	18.32
77.75	17.9
77.93	17.45
78.1	17.04
78.28	16.61
78.46	16.24
78.64	15.87
78.81	15.45
78.99	15.14
79.17	14.76
79.35	14.41
79.52	14.11
79.7	13.71
79.88	13.46
80.06	13.15
80.23	12.83
80.41	12.57
80.59	12.28
80.77	12.03
80.94	11.79
81.12	11.53
81.3	11.38
81.48	11.13
81.65	10.92
81.83	10.76
82.01	10.54
82.19	10.41
82.36	10.26
82.54	10.07
82.72	10
82.9	9.84
83.07	9.7
83.25	9.56
83.43	9.43
83.61	9.35
83.78	16.46
83.96	11.67
84.14	10.75
84.32	10.55
84.49	10.19
84.67	9.97
84.85	9.7
85.03	9.5
85.2	9.28
85.38	9.05
85.56	8.87
85.74	8.67
85.91	8.56
86.09	8.37
86.27	8.2
86.45	8.1
86.63	7.95
86.8	7.82
86.98	7.72
87.16	7.57
87.34	7.51
87.51	7.41
87.69	7.29
87.87	7.23
88.05	7.13
88.22	7.05
88.4	6.98
88.58	6.88
88.76	6.86
88.93	6.77
89.11	6.69
89.29	6.66
89.47	6.57
89.64	6.53
89.82	6.48
90	6.41
90.18	6.38
90.35	6.33
90.53	6.28
90.71	6.23
90.89	6.19
91.06	6.17
91.24	6.14
91.42	6.1
91.6	6.11
91.77	6.05
91.95	6.03
92.13	6.03
92.31	5.99
92.48	6.01
92.66	6.01
92.84	5.99
93.02	6
93.19	6.01
93.37	5.99
93.55	5.96
93.73	5.92
93.9	5.88
94.08	5.83
94.26	5.74
94.44	5.71
94.61	5.62
94.79	5.55
94.97	5.52
95.15	5.45
95.32	5.43
95.5	5.4
95.68	5.38
95.86	5.35
96.03	5.33
96.21	5.32
96.39	5.3
96.57	5.25
96.74	5.24
96.92	5.2
97.1	5.12
97.28	5.08
97.45	5
97.63	4.94
97.81	4.88
97.99	4.81
98.16	4.76
98.34	4.68
98.52	4.64
98.7	4.58
98.87	4.52
99.05	4.5
99.23	4.42
99.41	4.4
99.58	4.37
99.76	4.32
99.94	4.31
100.12	4.27
100.29	4.24
100.47	4.23
100.65	4.21
100.83	4.2
101	4.18
101.18	4.18
101.36	4.17
101.54	4.18
101.71	4.16
101.89	4.17
102.07	4.16
102.25	4.16
102.42	4.16
102.6	4.14
102.78	4.14
102.96	4.13
103.13	4.11
103.31	4.08
103.49	4.06
103.67	4.03
103.84	3.99
104.02	3.95
104.2	3.92
104.38	3.86
104.55	3.82
104.73	3.78
104.91	3.73
105.09	3.69
105.26	3.65
105.44	3.61
105.62	3.57
105.8	3.53
105.97	3.5
106.15	3.46
106.33	3.43
106.51	3.39
106.68	3.35
106.86	3.3
107.04	3.26
107.22	3.21
107.39	3.16
107.57	3.11
107.75	3.04
107.93	3
108.1	2.93
108.28	2.88
108.46	2.81
108.64	2.75
108.81	2.71
108.99	2.64
109.17	2.59
109.35	2.55
109.52	2.48
109.7	2.44
109.88	2.39
110.06	2.35
110.23	2.31
110.41	2.28
110.59	2.23
110.77	2.2
110.94	2.17
111.12	2.16
111.3	2.14
111.48	2.13
111.65	2.14
111.83	2.12
112.01	2.14
112.19	2.15
112.36	2.16
112.54	2.2
112.72	2.24
112.9	2.28
113.07	2.33
113.25	2.39
113.43	2.45
113.61	2.52
113.78	2.61
113.96	2.69
114.14	2.78
114.32	2.88
114.49	2.99
114.67	3.11
114.85	3.24
115.03	3.36
115.2	3.49
115.38	3.64
115.56	3.77
115.74	3.9
115.91	4.04
116.09	4.18
116.27	4.32
116.45	4.44
116.62	4.57
116.8	4.7
116.98	4.81
117.16	4.94
117.33	5.06
117.51	5.16
117.69	5.28
117.87	5.38
118.04	5.47
118.22	5.54
118.4	5.61
118.58	5.68
118.75	5.72
118.93	5.75
119.11	5.8
119.29	5.84
119.46	5.86
119.64	5.89
119.82	5.91
120	5.92
120.17	5.93
120.35	5.92
120.53	5.91
120.71	5.89
120.88	5.86
121.06	5.82
121.24	5.77
121.42	5.7
121.59	5.64
121.77	5.55
121.95	5.47
122.13	5.36
122.3	5.25
122.48	5.14
122.66	5
122.84	4.87
123.01	4.75
123.19	4.6
123.37	4.46
123.55	4.32
123.72	4.17
123.9	4.03
124.08	3.89
124.26	3.75
124.43	3.61
124.61	3.48
124.79	3.35
124.97	3.25
125.14	3.13
125.32	3.02
125.5	2.92
125.68	2.82
125.85	2.73
126.03	2.66
126.21	2.57
126.39	2.5
126.56	2.43
126.74	2.36
126.92	2.3
127.1	2.25
127.27	2.19
127.45	2.13
127.63	2.09
127.81	2.05
127.98	2
128.16	1.96
128.34	1.92
128.52	1.89
128.69	1.85
128.87	1.82
129.05	1.79
129.23	1.77
129.4	1.73
129.58	1.7
129.76	1.68
129.94	1.65
130.12	1.62
130.29	1.6
130.47	1.56
130.65	1.54
130.83	1.51
131	1.5
131.18	1.48
131.36	1.45
131.54	1.43
131.71	1.41
131.89	1.38
132.07	1.38
132.25	1.36
132.42	1.35
132.6	1.33
132.78	1.32
132.96	1.3
133.13	1.3
133.31	1.29
133.49	1.28
133.67	1.29
133.84	1.27
134.02	1.27
134.2	1.26
134.38	1.26
134.55	1.25
134.73	1.23
134.91	1.24
135.09	1.23
135.26	1.22
135.44	1.22
135.62	1.22
135.8	1.21
135.97	1.21
136.15	1.2
136.33	1.18
136.51	1.17
136.68	1.17
136.86	1.16
137.04	1.15
137.22	1.15
137.39	1.13
137.57	1.12
137.75	1.11
137.93	1.1
138.1	1.09
138.28	1.09
138.46	1.07
138.64	1.06
138.81	1.05
138.99	1.03
139.17	1.03
139.35	1.02
139.52	1
139.7	1
139.88	1
140.06	0.98
140.23	0.98
140.41	0.97
140.59	0.97
140.77	0.95
140.94	0.95
141.12	0.94
141.3	0.94
141.48	0.93
141.65	0.93
141.83	0.91
142.01	0.93
142.19	0.91
142.36	0.91
142.54	0.9
142.72	0.9
142.9	0.89
143.07	0.88
143.25	0.89
143.43	0.89
143.61	0.88
143.78	0.88
143.96	0.87
144.14	0.88
144.32	0.87
144.49	0.87
144.67	0.87
144.85	0.87
145.03	0.86
145.2	0.86
145.38	0.86
145.56	0.85
145.74	0.84
145.91	0.85
146.09	0.85
146.27	0.85
146.45	0.85
146.62	0.85
146.8	0.84
146.98	0.83
147.16	0.84
147.33	0.83
147.51	0.83
147.69	0.83
147.87	0.84
148.04	0.84
148.22	0.83
148.4	0.83
148.58	0.83
148.75	0.83
148.93	0.82
149.11	0.82
149.29	0.82
149.46	0.82
149.64	0.81
149.82	0.81
150	0.81
150.17	0.81
150.35	0.81
150.53	0.81
150.71	0.8
150.88	0.8
151.06	0.8
151.24	0.8
151.42	0.8
151.59	0.8
151.77	0.79
151.95	0.79
152.13	0.79
152.3	0.78
152.48	0.79
152.66	0.79
152.84	0.78
153.01	0.78
153.19	0.79
153.37	0.78
153.55	0.78
153.72	0.78
153.9	0.78
154.08	0.77
154.26	0.76
154.43	0.77
154.61	0.78
154.79	0.76
154.97	0.76
155.14	0.75
155.32	0.76
155.5	0.75
155.68	0.75
155.85	0.76
156.03	0.76
156.21	0.75
156.39	0.76
156.56	0.74
156.74	0.76
156.92	0.76
157.1	0.75
157.27	0.75
157.45	0.74
157.63	0.75
157.81	0.74
157.98	0.75
158.16	0.73
158.34	0.73
158.52	0.74
158.69	0.74
158.87	0.74
159.05	0.73
159.23	0.74
159.4	0.74
159.58	0.73
159.76	0.73
159.94	0.73
160.11	0.73
160.29	0.72
160.47	0.72
160.65	0.72
160.82	0.72
161	0.73
161.18	0.73
161.36	0.72
161.53	0.72
161.71	0.72
161.89	0.72
162.07	0.72
162.24	0.71
162.42	0.72
162.6	0.7
162.78	0.72
162.95	0.72
163.13	0.7
163.31	0.71
163.49	0.72
163.66	0.72
163.84	0.71
164.02	0.72
164.2	0.72
164.37	0.71
164.55	0.7
164.73	0.72
164.91	0.71
165.08	0.71
165.26	0.72
165.44	0.71
165.62	0.71
165.79	0.71
165.97	0.7
166.15	0.71
166.33	0.7
166.5	0.71
166.68	0.69
166.86	0.7
167.04	0.7
167.21	0.69
167.39	0.7
167.57	0.7
167.75	0.69
167.92	0.7
168.1	0.69
168.28	0.7
168.46	0.7
168.63	0.7
168.81	0.69
168.99	0.73
169.17	4.28
169.34	5.15
169.52	2.74
169.7	1.97
169.88	1.7
170.05	1.5
170.23	1.35
170.41	1.27
170.59	1.18
170.76	1.1
